# Supplementary material for: Nanomechanical mechanisms of Lyme disease spirochete motility enhancement in extracellular matrix
Source: Commun Biol. 2021 Mar 1;4:268. doi: 10.1038/s42003-021-01783-1 (PMC7921401; doi:10.1038/s42003-021-01783-1)
Supplement: Supplementary file 3 — Suplementary Data 1 [file 42003_2021_1783_MOESM3_ESM.xlsx]

## Sheet: Fig. 1b
Growth assay - colony diameter (mm)
	DbpAB	RevA	BBK32	pBSV2
	2	2.154	2	2
	1.876	2	2.547	2.441
	1.345	1.867	1.825	1.13
	1.617	1.676	1.304	2.209
	1.736	1.535	1.513	1.213
	1.77	3.229	1.1	1.733
	1.237	2.585	1.942	2.124
	2.036	1.566	1.603	1.819
	0.97	2.045	2.193	1.139
	1.723	1.721	2.209	1.682
	1.146	1.681	2.309	1.827
	1.455	1.721	1.803	1.741
	1.427	1.197	2.11	1.648
	1.715	1.394	2	1.819
	1.24	2.035	1.118	1.994
	1.142	1.476	1.03	2.081
	1.046	1.319	1.91	1.908
	1.694	2.241	1.253	1.32
	1.385	1.23	1.36	1.918
	1.332	1.382	1.709	1.618
	0.942	1.382	1.487	1.914
	1.427	1.319	1.7	1.87
	1.345	1.109	1.432	1.156
	1.787	1.03	0.806	1.072
	1.62	1.289	1.14	1.495
	1.113	1.43	0.906	1.24
	1.322	1.303	1.562	1.741
	1.525	1.385	1.709	1.48
	1.24	1.201	1.36	1.836
	1.81	1.319	1.304	1.109

## Sheet: Fig. 1c
Swarm motility assay - colony diameter (cm)
	DbpAB	RevA	BBK32	pBSV2
	1.55882	1.24887	1.45475	1.29638
	1.5362	1.14027	1.3371	1.5
	1.15837	1.22851	1.38914	1.38235
	1.45475	1.40045	1.45023	1.41403
	1.28054	1.26018	1.59955	1.47738
	1.27602	1.27376	1.29638	1.20362
	1.26471	1.28733	1.14253	1.22624
	1.29185	1.3371	1.37557	1.24887
	1.26923	1.50905	1.14706	1.24434
	1.04525	1.26923	1.04525	1.09276
	1.21493	1.54525	1.32805	1.26697
	1.21041	1.34842	1.41855	1.24208

## Sheet: Fig. 2d
ECM motility assay - Percentage of Borrelia in Rabbit Serum after time interval
		DbpAB	RevA	BBK32	pBSV2	A91
	1 hr	2.169	1.74	1.41	0.63	15.85
		2.756	1.86	1.392	0.774	10.25
		3.1	1.1	1.99	1.07	7.78
		2.404	1.57	1.726	1.32	9.16
	2 hr	4.6692	1.87	3.242	1.324	18.27
		3.72	2.24	1.752	1.04	12.97
		5.57	1.22	2.92	0.842	8.96
		4.75	1.87	2.542	2.08	12.42
	3 hr	4.888	1.44	3.816	1.3	19.52
		4.944	3.6	2.764	1.208	15.24
		7.18	1.3	3.168	1.058	12.46
		4.056	2.16	3.432	2.44	15.08
	4 hr	6.654	2.2	5.77	1.7	35.91
		6.284	2.9	5.1	1.072	23.7
		9.16	1.56	4.74	1.23	17.78
		6.032	2.44	3.77	3.08	19.08

## Sheet: Fig. 2e-g
ECM motility assay (decorin inhibition) - Percentage of Borrelia in Rabbit Serum after time interval
	DbpAB							pBSV2							A91
	Mock			Decorin				Mock			Decorin				Mock			Decorin
1 hr	4.7	2.169	1.916	1.025	0.97	1.308		0.885	0.8304	1.365	1.0935	0.7608	0.835		12.08	11.75	14.08	4.926	6.7	9.14
2 hr	6.4	4.6692	4.6	1.42	1.23	3.208		0.422	1.3162	1.328	1.51	1.002	0.955		11.608	16.75	17.28	6.128	9.25	8.758
3 hr	7.9	4.888	5.52	2.045	1.57	3.496		1.735	1.058	1.52	1.7525	1.536	1.233		20.7	17.05	19.184	6.922	8.35	10.096
4 hr	10.35	6.654	5.8	2.865	2.24	3.832		2.795	2.05	1.68	2.26	1.77	1.575		29.7	25.05	22.4	8.77	13.45	14.74

## Sheet: Fig. 3b
Force-distance curves
	Approach	DbpA-decorin	DbpB-decorin	DbpA_laminin	DbpB_laminin
-29.0291	--	132.067	--	--	--
-28.5285	--	117.187	--	--	--
-28.028	--	125.092	--	--	--
-27.5275	--	121.372	--	--	--
-27.027	--	119.512	--	--	--
-26.5266	--	127.882	--	--	--
-26.0261	--	118.117	143.845	--	--
-25.5256	114.629	112.536	131.858	--	--
-25.025	113.699	120.442	126.264	--	--
-24.5245	110.211	106.026	111.879	--	--
-24.024	112.071	106.026	105.486	--	--
-23.5235	116.257	105.561	114.277	--	--
-23.023	110.442	105.096	105.486	--	--
-22.5225	102.305	96.2605	91.1017	--	--
-22.022	101.143	104.631	84.7086	--	--
-21.5216	102.073	103.236	84.7086	--	--
-21.0211	100.213	106.491	83.9096	--	--
-20.5206	96.2606	88.82	79.9139	--	--
-20.02	89.5175	93.0052	77.5165	--	--
-19.5195	83.9372	91.1451	73.5208	--	--
-19.019	82.3094	92.5402	71.1234	--	--
-18.5185	81.8446	81.8446	59.9353	--	--
-18.018	85.7981	85.0998	66.3287	--	--
-17.5175	91.8439	86.0298	49.5465	--	--
-17.017	87.424	79.0544	51.145	--	--
-16.5165	78.5893	78.5894	43.1537	--	--
-16.016	75.1018	84.6348	58.3374	--	--
-15.5156	74.4039	82.7747	53.5425	--	--
-15.015	73.9391	84.6348	49.5465	--	--
-14.5145	69.7535	56.7332	45.5511	--	--
-14.014	69.2891	70.684	30.3674	--	93.4992
-13.5135	70.4511	72.0791	24.7736	--	84.7089
-13.013	70.6842	79.5195	26.3715	--	76.7169
-12.5125	66.9624	66.0337	18.3801	--	69.5251
-12.012	59.7555	61.8484	8.79089	--	79.1144
-11.5115	55.5708	73.4741	0.79956	--	84.7089
-11.011	53.013	69.2889	9.58984	--	62.3328
-10.5106	46.504	66.0337	13.5852	--	59.9353
-10.0101	41.1545	73.9391	11.9873	--	63.1317
-9.50946	42.0848	62.7786	5.59387	--	56.7389
-9.00897	45.1081	57.6633	-0.79895	--	54.3414
-8.50848	51.3861	47.8976	-10.3888	--	55.9399
-8.008	52.7799	57.1982	-11.1877	--	57.5378
-7.50757	53.4779	43.7125	-14.3842	--	59.1364
-7.00702	52.3144	31.6218	-19.978	--	60.7343
-6.50653	52.3154	37.6671	-20.7776	--	55.1404
-6.00604	55.1058	55.8032	-8.79028	--	58.3368
-5.50555	44.1798	38.5972	0.79956	--	47.9486
-5.005	31.1566	47.8976	9.58984	117.048	58.3368
-4.50446	31.623	56.7332	-11.9867	110.287	38.3588
-4.00397	46.7392	40.9223	-23.175	104.372	28.7689
-3.50348	55.8025	33.9469	-23.175	101.414	39.9567
-3.00299	45.338	45.1075	-12.7863	101.836	23.175
-2.50256	42.0848	45.5726	0	101.414	29.5679
-2.00201	45.1072	35.807	-7.99133	94.2302	31.1664
-1.50153	41.3875	25.1114	-15.9827	81.131	19.1797
-1.00104	40.6894	18.601	-26.3715	82.3987	30.3674
-0.50049	45.805	24.6464	-27.9694	78.5956	9.58984
0	45.805	17.206	-31.9653	68.0318	26.3715
0.50055	37.4329	27.9015	-25.5719	70.1445	15.1837
1.00104	28.1322	18.601	-32.7643	67.1866	9.58984
1.50153	26.042	26.5065	-18.3801	63.8062	6.39343
2.00201	36.9715	21.3911	-22.3755	65.4964	23.175
2.50244	49.7571	30.2267	-20.7776	58.3128	10.3888
3.00299	44.4099	33.4819	-33.5638	46.0588	17.5812
3.50348	31.1571	34.4119	-39.9567	52.8197	15.9827
4.00397	27.9015	26.0414	-44.7516	45.2136	2.39746
4.50452	23.7162	15.8109	-39.1577	49.8618	-0.79895
5.005	24.1813	21.3911	-47.1491	37.1851	-1.5979
5.50555	21.621	24.1814	-58.3368	41.8332	-4.79492
6.00604	17.6721	18.601	-52.7429	39.2978	-4.79492
6.50653	21.6238	21.3911	-62.3321	28.734	3.19641
7.00696	21.8561	6.51031	-59.9353	25.7761	-14.3842
7.50745	11.6267	9.30046	-55.1404	28.734	-14.3842
8.008	9.30042	29.2966	-49.5465	16.4798	-19.1791
8.50848	17.9033	33.4819	-63.9307	26.6211	-18.3801
9.00903	14.4157	30.2267	-61.5332	21.1279	-21.5765
9.50952	5.1152	25.1114	-71.1231	28.3113	-28.7689
10.01	-2.55812	19.0661	-69.5245	11.8317	-26.3715
10.5105	-4.88272	36.7371	-29.5679	10.9865	-27.9694
11.011	-2.78975	19.0661	-39.1577	16.0571	-27.1704
11.5115	3.02365	2.79015	-38.3582	19.8602	-28.7689
12.012	10.9276	-4.18526	-44.7516	21.1279	-31.9653
12.5124	15.1131	9.30046	-45.5505	23.6632	-41.5552
13.0129	13.2538	-8.83553	-52.7429	10.564	-45.5505
13.5136	2.55554	9.76555	-51.1444	19.8602	-39.1577
14.014	-5.11534	19.9961	-47.1491	7.18353	-35.1617
14.5145	3.72013	5.11528	-41.5552	3.38043	-23.175
15.015	15.5787	-0.9301	-47.948	2.95792	-26.3715
15.5155	18.1357	6.0453	-40.7556	18.5925	-23.175
16.016	18.1364	4.18518	-52.7429	17.7475	-17.5806
16.5165	9.7632	4.18518	-52.7429	6.76102	-28.7689
17.017	-2.09208	7.44041	-63.1317	5.07065	-18.3801
17.5175	-1.62843	-3.72025	-54.3408	0	-15.1837
18.0179	8.13621	1.39503	-44.7516	5.07065	-16.7816
18.5186	11.6248	-6.04538	-36.7602	3.8031	-4.79492
19.019	-0.93131	-8.83553	-40.7556	-9.71878	-7.19238
19.5195	-4.18537	4.18518	-35.9607	0.42267	-17.5806
20.02	3.25525	10.2306	-45.5505	2.11288	-22.3755
20.5205	-2.32691	10.2306	-48.7469	10.564	-29.5679
21.0211	-10.2311	3.72017	-45.5505	21.5505	-20.7776
21.5215	-8.8356	-5.58037	-38.3582	12.6767	-11.9867
22.022	-13.2517	0.46501	-37.5592	-10.9865	-12.7863
22.5225	-12.0927	-7.9055	-40.7556	-5.91583	-20.7776
23.023	-5.81291	-3.25523	-41.5552	-16.0571	-15.1837
23.5236	-11.1616	-1.39511	-58.3368	-18.1699	-15.1837
24.024	-24.8803	0	-55.9393	-7.60605	-10.3888
24.5245	-25.1104	-2.79022	-51.944	4.64813	-27.1704
25.025	-13.4854	-6.51039	-47.1491	0.42267	-27.1704
25.5255	-16.0446	-13.9508	-59.1357	-11.8315	-30.3668
26.0261	-20.4613	-8.83553	-58.3368	-12.6767	-25.5725
26.5265	-15.3466	-5.58037	-61.5332	-5.07065	-19.1791
27.027	-6.74386	-4.18526	-55.9393	-4.64813	-17.5806
27.5275	-6.27796	-3.25523	-59.9353	-2.53525	-10.3888
28.028	-2.79026	7.44041	-69.5245	-5.49316	-23.974
28.5285	10.2305	6.51031	-69.5245	-4.64813	-24.773
29.0291	13.2528	-2.32513	-55.1404	-1.69022	-11.9867
29.5295	11.6258	-0.46509	-69.5245	-8.02856	-7.99133
30.03	16.7416	-9.30054	-79.1144	5.07065	-19.1791
30.5305	14.415	0.93002	-82.3108	-1.2677	-36.7602
31.031	5.34767	9.30046	-89.5032	-16.9023	-39.1577
31.5315	-9.76566	-1.39511	-87.1057	-13.5217	-31.1664
32.032	-26.041	-3.72025	-102.289	-12.6767	-20.7776
32.5325	-22.3214	9.76555	-99.093	-8.45108	-16.7816
33.033	-9.06811	3.72017	-93.4985	-10.1413	-21.5765
33.5335	-2.0927	-2.32513	-103.887	4.64813	-20.7776
34.0341	0.93017	16.2759	-89.5032	-13.5217	-7.19238
34.5346	3.25542	6.9754	-28.7689	-13.5217	-13.5852
35.035	4.41759	10.6956	-13.5852	-1.69022	-21.5765
35.5355	7.4407	4.18518	-6.39282	8.87375	-26.3715
36.036	9.30042	-1.39511	5.59387	4.22562	-27.1704
36.5365	1.6275	-14.4158	6.39343	0.84518	-16.7816
37.0371	-3.2551	-4.65027	15.1837	-1.69022	-19.978
37.5375	-4.18533	-6.9754	-16.7816	-9.29626	-25.5725
38.038	-2.55775	-2.32513	0.79956	2.5354	-20.7776
38.5385	2.09251	-20.4612	-0.79895	10.564	-23.974
39.0391	-3.02418	-10.6957	-7.19177	-7.18338	-35.1617
39.5395	-10.231	-3.25523	-20.7776	-14.3669	-50.3455
40.04	-1.62647	-1.39511	-13.5852	-2.95792	-37.5592
40.5405	-3.48782	-5.58037	-7.99133	-14.7894	-33.5638
41.041	-17.6706	-16.741	-27.1704	-4.22546	-35.1617
41.5416	-20.9265	-22.3213	-2.39746	-17.7474	-31.1664
42.0421	-23.2516	-16.2759	0.79956	-15.6346	-19.1791
42.5425	-20.6938	-25.1115	-7.99133	10.1415	-28.7689
43.043	-19.9962	-13.9508	-17.5806	-1.2677	-18.3801
43.5435	-20.2288	-10.6957	-10.3888	-5.07065	-18.3801
44.0441	-12.0889	1.39503	5.59387	6.76102	-29.5679
44.5446	-2.32408	-0.9301	4.79492	-1.2677	-20.7776
45.045	-1.16264	4.65027	-3.19641	-1.69022	-33.5638
45.5455	-6.97548	3.72017	3.19702	-1.69022	-35.1617
46.046	-4.65034	-3.25523	7.99133	-18.1699	-24.773
46.5466	-3.95379	-18.1361	2.39746	-20.2828	-28.7689
47.0471	-16.2771	-11.6257	-10.3888	-24.0857	-51.1444
47.5476	-15.811	-39.9923	-0.79895	-13.9444	-31.1664
48.048	-3.72032	-37.6672	-10.3888	-11.409	-31.1664
48.5485	-2.09274	-25.5765	-9.58923	-11.409	-29.5679
49.0491	1.62877	-17.6711	2.39746	-11.8315	-42.3541
49.5496	2.09188	-30.2267	3.99597	-16.0571	-27.9694
50.05	-5.81295	-30.2267	-0.79895	-15.6346	-36.7602
50.5505	-7.44053	-8.37051	-1.5979	-13.0992	-48.7469
51.051	-12.7883	-8.83553	-5.59387	-13.5217	-41.5552
51.5515	-18.6012	-14.8809	-5.59387	-10.9865	-33.5638
52.0521	-13.9505	-8.83553	-13.5852	-9.29626	-55.1404
52.5525	-10.9282	-10.6957	-11.1877	-5.07065	-47.1491
53.053	-12.5558	-5.11528	-12.7863	-13.5217	-35.1617
53.5535	-9.53316	-8.37051	-10.3888	-12.2542	-41.5552
54.054	-7.67303	-13.0208	-2.39746	-13.5217	-51.1444
54.5546	-15.1148	-21.3912	2.39746	-16.4796	-48.7469
55.0551	-10.9271	-22.7863	3.19702	-15.2119	-47.1491
55.5555	0.23239	-18.1361	-2.39746	-17.3248	-37.5592
56.056	-0.69767	15.3458	-13.5852	-23.2407	-43.1531
56.5565	-6.74301	-8.37051	-17.5806	-28.3113	-38.3582
57.0571	-11.161	-11.1607	-11.1877	-4.64813	-47.948
57.5576	-8.3701	-10.6957	8.79089	-6.33835	-43.1531
58.058	-7.67303	-26.0415	11.9873	0.84518	-33.5638
58.5585	-11.8583	-24.1814	8.79089	-6.33835	-55.1404
59.059	-7.20802	-27.9016	2.39746	-18.1699	-47.948
59.5596	1.62824	-27.4366	-15.1837	-12.2542	-53.5419
60.0601	-3.48877	-24.1814	-27.9694	-10.5638	-43.1531
60.5605	-12.7883	-14.4158	-10.3888	-15.2119	-58.3368
61.061	-12.5558	-27.9016	-0.79895	-8.45108	-63.9307
61.5615	-3.48782	-32.5519	4.79492	-7.60605	-17.5806
62.0621	-3.25712	-23.2513	-5.59387	-16.0571	-23.974
62.5626	-24.4157	-27.9016	-7.19177	-0.42252	-27.1704
63.063	-27.2041	-13.0208	-7.19177	-8.45108	-15.9827
63.5635	-9.06811	-15.3459	6.39343	-8.02856	1.59851
64.064	-4.18533	-18.1361	7.19238	-5.91583	0.79956
64.5646	-10.6967	-22.3213	-10.3888	-7.18338	-7.99133
65.0651	-15.1136	-24.1814	-4.79492	-2.11273	-5.59387
65.5656	-8.8356	-32.0869	-6.39282	-2.11273	-1.5979
66.066	-6.27796	-45.5726	-11.9867	-10.1413	-3.19641
66.5665	-11.3933	-33.9469	-3.99536	-21.1278	-4.79492
67.0671	-4.41589	-31.1568	-8.79028	-19.8601	0.79956
67.5676	-1.86088	-36.7371	6.39343	-16.0571	2.39746
68.068	-5.81311	-26.5065	5.59387	-16.0571	-7.19238
68.5685	-8.37008	-20.4612	6.39343	-13.0992	-21.5765
69.069	-12.5558	-29.2967	1.59851	-21.973	-11.1877
69.5696	-14.6489	-57.6633	3.19702	-27.0436	-19.1791
70.0701	-10.4624	-53.9431	-0.79895	-25.7759	-13.5852
70.5706	-4.41784	-42.3174	-6.39282	-19.8601	-12.7863
71.071	-5.3479	-32.0869	0	-17.7474	-14.3842
71.5715	-12.7883	-47.4327	-4.79492	-23.6632	-4.79492
72.072	-17.4386	-35.342	-5.59387	-26.1984	-21.5765
72.5726	-25.1127	-39.5273	-10.3888	-27.8888	-4.79492
73.0731	-31.3894	-39.5273	-2.39746	-20.7053	-0.79895
73.5735	-29.0643	-45.5726	-7.99133	-5.91583	-9.58923
74.074	-28.1342	-51.1529	-8.79028	15.2121	-16.7816
74.5746	-21.3902	-47.8977	-11.1877	8.87375	-5.59387
75.0751	-12.7873	-46.9677	-17.5806	-13.0992	-14.3842
75.5756	-13.9515	-63.7086	-8.79028	-20.2828	-9.58923
76.076	-14.6484	-47.8977	-8.79028	-10.5638	-11.9867
76.5765	-5.34794	-47.8977	-14.3842	-10.5638	-1.5979
77.077	1.39496	-60.9185	-4.79492	-28.7338	-9.58923
77.5776	2.32491	-61.3835	-3.19641	-21.5503	-11.9867
78.0781	-6.74301	-51.618	3.99597	-16.9023	-18.3801
78.5786	-19.0662	-55.3381	0.79956	-3.80295	-3.99536
79.0791	-19.5303	-54.4081	-7.99133	-10.1413	-19.1791
79.5796	-13.9504	-55.3381	-15.9827	-4.22546	-14.3842
80.0801	-14.8816	-69.754	-11.9867	-14.3669	-5.59387
80.5806	-17.6711	-57.6633	-27.1704	-5.91583	-5.59387
81.0811	-22.3214	-56.7332	-23.974	-10.9865	-7.99133
81.5815	-20.6938	-58.1283	-5.59387	-10.5638	-16.7816
82.082	-12.556	-71.1491	3.99597	-23.6632	-11.1877
82.5826	-14.6484	-79.0545	-7.99133	-22.818	-2.39746
83.0831	-13.9509	-72.5441	-24.773	-24.9309	2.39746
83.5836	-11.6263	-63.2436	-24.773	-15.2119	-11.1877
84.0841	-8.13663	-67.8939	-17.5806	-0.42252	-22.3755
84.5846	-2.09265	-71.6141	-20.7776	-19.8601	-19.1791
85.0851	-0.92991	-84.6348	-9.58923	-18.1699	-7.99133
85.5856	-1.86043	-79.0545	1.59851	-24.0857	-17.5806
86.0861	-8.37059	-75.3343	6.39343	-15.2119	-6.39282
86.5866	-16.9731	-65.1037	4.79492	-12.2542	2.39746
87.087	-21.3912	-52.548	-0.79895	-23.6632	0
87.5876	-17.9036	-32.0869	-3.19641	-17.7474	1.59851
88.0881	-11.8582	-19.5311	-8.79028	-10.9865	0.79956
88.5886	-11.1611	-8.83553	-11.1877	-13.5217	-2.39746
89.0891	-9.29986	-23.2513	-13.5852	-5.91583	-3.19641
89.5895	-12.5558	-16.2759	-4.79492	-9.71878	-15.1837
90.0901	-20.4616	-13.4858	3.99597	-22.3955	-19.1791
90.5906	-23.019	-22.7863	-4.79492	-25.3534	-8.79028
91.0911	-17.4386	-23.7163	-3.19641	-11.409	-15.1837
91.5915	-14.648	-14.4158	-15.1837	-15.2119	-19.1791
92.092	-17.9038	-3.72025	-15.1837	-35.9174	-18.3801
92.5925	-20.4609	-13.0208	-5.59387	-30.8466	-10.3888
93.0931	-23.4838	-16.2759	-3.99536	-28.7338	-11.9867
93.5936	-30.9262	-15.3459	-6.39282	-30.424	-18.3801
94.0941	-32.5504	-2.79022	-22.3755	-19.4376	-3.99536
94.5945	-30.4593	16.2759	-22.3755	-19.4376	-11.1877
95.095	-34.1795	9.30046	-23.175	-20.7053	-4.79492
95.5956	-30.691	-9.30054	-18.3801	-31.2692	-7.19238
96.0961	-24.414	-14.8809	-7.19177	-16.4796	-0.79895
96.5966	-18.3694	-14.8809	-3.19641	-5.91583	-10.3888
97.097	-9.99947	-3.72025	5.59387	-15.2119	-6.39282
97.5976	-6.51069	-12.5558	3.19702	-11.409	2.39746
98.0982	-13.2558	-15.8109	0	-7.60605	-0.79895
98.5986	-18.1361	-23.7163	-15.1837	-11.409	-6.39282
99.0991	-25.1132	-35.342	-12.7863	-27.0436	-11.1877
99.5995	-33.017	-4.18526	0	-30.0015	-18.3801
100.1	-27.2041	6.0453	-12.7863	-25.3534	-14.3842
100.601	-21.1589	-12.5558	8.79089	-23.2407	-7.19238
101.101	-23.2512	-16.2759	7.19238	-30.0015	-11.1877
101.602	-24.879	-24.1814	-15.9827	-35.4947	-5.59387
102.102	-26.9712	-13.4858	-0.79895	-30.424	-15.9827
102.603	-22.7856	-10.6957	5.59387	-22.818	-14.3842
103.103	-9.5296	-13.4858	-13.5852	-29.579	-3.19641
103.604	-7.67499	-28.3666	-24.773	-43.9459	-1.5979
104.104	-17.2061	-0.9301	-23.175	-29.579	-17.5806
104.605	-20.9263	7.44041	-10.3888	-27.8888	-12.7863
105.105	-20.2288	-9.76555	-8.79028	-14.3669	-17.5806
105.606	-21.159	-21.8562	-16.7816	-4.64813	-9.58923
106.106	-9.76719	-15.8109	-11.1877	-15.2119	-7.99133
106.607	6.97427	-11.6257	-2.39746	-29.579	-15.9827
107.107	7.67238	-2.32513	1.59851	-24.9309	-14.3842
107.608	-8.83878	-19.5311	-6.39282	-18.1699	-15.9827
108.108	-22.7868	-16.2759	11.9873	-29.579	-15.1837
108.609	-15.8081	-20.4612	3.99597	-23.6632	-11.1877
109.109	-7.44053	-9.30054	-3.19641	-24.9309	0
109.61	-5.11539	-11.1607	-7.19177	-22.3955	-7.99133
110.11	-1.39541	-24.1814	-7.19177	-24.5082	-12.7863
110.611	-0.46513	-5.58037	-6.39282	-27.0436	-21.5765
111.111	3.71947	0.46501	-15.9827	-33.8045	-13.5852
111.612	13.4856	-13.4858	-1.5979	-35.0722	-21.5765
112.112	10.462	-26.0415	0.79956	-22.818	-7.19238
112.613	-3.02418	-12.5558	-1.5979	-28.3113	-10.3888
113.113	-9.06816	10.2306	-4.79492	-26.6211	-11.9867
113.614	-10.231	16.2759	-12.7863	-35.9174	-9.58923
114.114	-12.7883	8.83545	-20.7776	-19.4376	-15.1837
114.615	-19.2981	-16.741	-27.9694	-32.5368	-28.7689
115.115	-12.5586	-19.5311	-23.974	-37.1849	-28.7689
115.616	-3.48719	-10.6957	-11.1877	-41.4105	-22.3755
116.116	-3.02277	10.2306	-10.3888	-35.4947	-15.1837
116.617	-0.93025	-2.32513	-15.1837	-24.9309	-13.5852
117.117	-10.6968	-12.0907	-17.5806	-30.0015	-15.9827
117.618	-9.99584	-9.30054	-16.7816	-27.8888	-15.1837
118.118	6.27938	-3.25523	-17.5806	-34.6497	-23.175
118.619	-3.95697	6.9754	-6.39282	-30.0015	-12.7863
119.119	-18.3683	-10.2306	-7.19177	-33.382	-7.99133
119.62	-20.2282	-15.3459	-12.7863	-25.3534	-17.5806
120.12	-22.5544	-16.2759	-15.9827	-30.8466	-22.3755
120.621	-19.5314	-16.2759	-18.3801	-32.1143	-25.5725
121.121	-26.7411	-11.1607	-19.1791	-36.7624	-35.1617
121.622	-21.6206	-21.8562	0.79956	-34.6497	-23.175
122.122	-4.64948	-6.51039	-7.19177	-35.0722	-19.1791
122.623	-4.65129	-2.32513	-13.5852	-51.552	-28.7689
123.123	-4.41691	-0.46509	-22.3755	-47.7489	-26.3715
123.624	0.46512	6.0453	-25.5719	-32.5368	-21.5765
124.124	2.32502	-14.4158	-21.5765	-30.0015	-28.7689
124.625	5.3472	-14.4158	-16.7816	-28.7338	-19.1791
125.125	2.09382	-13.0208	-19.1791	-33.8045	-18.3801
125.626	-4.18537	-9.76555	-1.5979	-51.552	-24.773
126.126	-7.4411	-14.8809	-2.39746	-35.0722	-24.773
126.627	-17.2079	-15.3459	0	-40.988	-20.7776
127.127	-16.5066	-22.3213	0.79956	-46.0587	-21.5765
127.628	-9.30088	-16.741	-9.58923	-50.2843	-29.5679
128.128	-7.20729	0.93002	-23.175	-47.7489	-21.5765
128.629	-4.18533	-20.4612	-27.9694	-61.6933	-7.99133
129.129	-4.41781	-20.9262	-29.5679	-35.9174	-0.79895
129.63	-9.76441	-19.0661	-6.39282	-24.5082	6.39343
130.13	-12.3239	-11.1607	-11.9867	-20.7053	-18.3801
130.631	-8.13805	-14.8809	-8.79028	-0.84503	-17.5806
131.131	-8.60361	-21.3912	-15.1837	-4.22546	-23.175
131.632	-6.27688	-8.37051	-5.59387	-12.2542	-29.5679
132.132	3.72145	-11.1607	-15.9827	-8.02856	-32.7643
132.633	6.277	-13.0208	-16.7816	-17.7474	-15.9827
133.133	-3.25686	-14.4158	-19.978	-17.7474	-7.99133
133.634	-11.626	-12.0907	-15.1837	-14.3669	-15.9827
134.134	-11.8585	-7.9055	-13.5852	-5.91583	-13.5852
134.635	-15.1123	-19.0661	-13.5852	-8.8736	-34.3628
135.135	-17.4386	-20.9262	-15.1837	-14.3669	-20.7776
135.636	-14.1834	-8.37051	-23.175	-10.1413	-19.1791
136.136	-17.2061	-5.11528	-27.1704	-10.9865	-11.1877
136.637	-2.08811	-5.11528	-34.3628	-1.2677	-12.7863
137.137	13.0197	-18.6011	-20.7776	-5.07065	-10.3888
137.638	3.02101	-23.7163	-15.9827	-3.80295	-8.79028
138.138	-5.11517	-24.6465	-26.3715	5.91583	-26.3715
138.639	-7.67286	-33.0169	-18.3801	10.9865	-18.3801
139.139	-6.74301	-6.9754	-9.58923	0	-11.1877
139.64	-7.20828	-13.0208	-17.5806	-12.2542	-11.9867
140.14	-13.0208	-10.2306	-25.5719	-16.9023	-19.1791
140.641	-22.7864	-16.741	-22.3755	3.38043	-23.175
141.141	-24.646	-29.2967	-21.5765	4.22562	-11.9867
141.642	-11.1562	-19.9962	-23.175	11.4092	-14.3842
142.142	-3.721	-6.04538	-29.5679	0	-12.7863
142.643	-6.04551	2.32513	-28.7689	0	-12.7863
143.143	-6.27802	1.86005	-15.9827	1.2677	-19.978
143.644	-15.1112	-7.44041	-20.7776	-1.2677	-14.3842
144.144	-23.4839	-3.25523	-18.3801	-16.0571	-23.974
144.645	-14.88	-19.5311	-26.3715	-19.4376	-30.3668
145.145	-10.2307	-17.6711	-13.5852	1.2677	-16.7816
145.646	-15.346	-35.342	-23.974	10.9865	-25.5725
146.146	-14.6481	-34.877	-31.9653	0	-34.3628
146.647	-14.8823	-7.44041	-29.5679	-1.69022	-14.3842
147.147	-16.2755	16.2759	-24.773	2.5354	-15.1837
147.648	-19.7644	-11.6257	-28.7689	7.60605	-19.1791
148.148	-20.2298	-23.7163	-21.5765	5.49332	-30.3668
148.649	-5.81539	-26.0415	-8.79028	7.18353	-15.9827
149.149	-0.00114	-23.7163	-19.1791	2.95792	-19.978
149.65	-12.5568	-23.7163	-23.175	-3.80295	-21.5765
150.15	-17.9036	-10.6957	-30.3668	-5.91583	-15.9827
150.651	-17.4386	-10.6957	-16.7816	2.11288	-1.5979
151.151	-14.1827	-13.0208	-12.7863	-17.3248	-7.19238
151.652	-7.67269	-4.18526	-27.1704	-28.3113	-15.9827
152.152	-12.3246	-28.8316	-16.7816	-15.6346	-21.5765
152.653	-11.8597	-22.7863	-10.3888	-16.0571	-24.773
153.153	2.32298	-23.2513	-28.7689	-8.45108	-2.39746
153.654	4.18514	-11.6257	-28.7689	-14.3669	-12.7863
154.154	-7.90554	-4.18526	-23.175	-18.1699	-22.3755
154.655	-8.36997	0.93002	-15.9827	-5.49316	-24.773
155.155	-6.04546	-6.04538	-22.3755	9.29626	-19.1791
155.656	-6.51018	-18.6011	-16.7816	0.42267	-22.3755
156.156	-3.48765	-30.6918	-39.1577	-20.7053	-26.3715
156.657	-6.04585	-26.5065	-27.1704	-15.6346	-16.7816
157.157	-12.7892	-20.4612	-11.9867	-10.5638	-15.1837
157.658	-10.9289	-12.0907	-12.7863	-11.8315	-21.5765
158.158	-6.97518	-15.3459	-11.9867	-1.69022	-20.7776
158.659	-9.30065	-0.9301	-24.773	-16.4796	-22.3755
159.159	-8.13808	-9.30054	-10.3888	-10.9865	-15.1837
159.66	-1.16149	-9.76555	-5.59387	-8.8736	-15.1837
160.16	0.92961	-9.30054	-18.3801	-9.71878	-12.7863
160.661	-17.208	-3.72025	-8.79028	-2.95792	-19.978
161.161	-23.9469	-13.0208	-10.3888	-1.69022	-23.974
161.662	-12.3229	-26.0415	-15.9827	5.49332	-22.3755
162.162	-8.83549	-34.412	0	-8.8736	-9.58923
162.663	-9.06802	-22.7863	-15.1837	-5.07065	-16.7816
163.163	-9.99817	-29.7617	-18.3801	-8.02856	-24.773
163.664	-12.0908	-19.5311	-15.1837	-26.1984	-38.3582
164.164	-7.67303	-11.6257	-20.7776	-19.015	-45.5505
164.665	3.48878	-2.32513	-34.3628	-23.2407	-35.9613
165.165	6.04494	-9.76555	-23.175	-15.6346	-33.5638
165.666	5.11534	-15.8109	-31.1664	-9.71878	-29.5679
166.166	9.5333	6.9754	-33.5638	-4.64813	-16.7816
166.667	11.1605	5.58029	-17.5806	-5.07065	-23.175
167.167	-1.8602	5.58029	-18.3801	-4.64813	-31.1664
167.668	-18.1367	-9.30054	-30.3668	5.91583	-27.1704
168.168	-20.6938	-11.6257	-20.7776	-9.29626	-18.3801
168.669	-13.2534	-13.4858	-19.978	-14.7894	-26.3715
169.169	-9.76566	-12.5558	-23.175	-16.0571	-31.1664
169.67	-12.0909	2.32513	-15.1837	7.18353	-38.3582
170.17	-12.3232	-6.04538	-6.39282	0.42267	-11.9867
170.671	-14.6487	-8.83553	-31.1664	-13.0992	-14.3842
171.171	-19.2987	-4.65027	-17.5806	2.95792	-25.5725
171.672	-16.276	-24.1814	-17.5806	-2.11273	-22.3755
172.172	-6.04421	-18.1361	-30.3668	-5.07065	-21.5765
172.673	-4.18573	-28.3666	-5.59387	-2.95792	-27.1704
173.173	-14.4159	-31.6218	-8.79028	-5.49316	-19.978
173.674	-27.2041	-12.0907	-7.19177	-1.2677	-15.9827
174.174	-19.9962	-11.1607	-15.1837	-7.60605	-17.5806
174.675	2.32729	0	-12.7863	6.33835	-18.3801
175.175	1.62625	-8.83553	-19.1791	-3.80295	-19.1791
175.676	-4.88289	-11.6257	-20.7776	-13.9444	-12.7863
176.176	-9.53316	-5.11528	-20.7776	-8.02856	-27.1704
176.677	-21.6238	-12.0907	-21.5765	-18.5925	-16.7816
177.177	-28.1342	-26.0415	-19.1791	-11.409	-20.7776
177.678	-33.0172	-21.3912	-10.3888	-9.29626	-20.7776
178.178	-24.879	-31.1568	-19.1791	-6.76086	-23.175
178.679	-4.88285	-26.9716	-23.175	-7.18338	-18.3801
179.179	4.41765	-28.3666	-9.58923	-16.0571	-27.1704
179.68	0.6974	-14.8809	-22.3755	-3.38043	-15.9827
180.18	-14.6513	-24.1814	-14.3842	0	-16.7816
180.681	-25.3439	-15.3459	-5.59387	-18.1699	-25.5725
181.181	-19.2987	-13.0208	-7.99133	-15.2119	-12.7863
181.682	-13.0208	-22.3213	-18.3801	3.38043	-7.19238
182.182	-3.72032	-0.46509	-21.5765	12.6767	-13.5852
182.683	1.62684	-1.86012	-23.175	17.3248	-6.39282
183.183	4.65083	-2.32513	-6.39282	4.22562	-12.7863
183.684	-2.79026	-11.1607	-27.1704	-12.2542	-14.3842
184.184	-14.1834	-11.6257	-26.3715	-5.49316	-20.7776
184.685	-11.3933	6.0453	-12.7863	2.11288	-17.5806
185.185	-8.6027	-10.6957	-22.3755	13.5219	-10.3888
185.686	-5.58024	-7.9055	-19.978	9.29626	-14.3842
186.186	-8.37059	-12.5558	-20.7776	-3.38043	-33.5638
186.687	-8.37059	-26.5065	-17.5806	-2.11273	-35.1617
187.187	-5.81291	-10.2306	-13.5852	-14.3669	-17.5806
187.688	-6.04508	-4.18526	-17.5806	-2.95792	-19.1791
188.188	2.32587	-13.4858	-34.3628	-1.69022	-24.773
188.689	3.9526	-1.39511	-8.79028	-2.53525	-27.9694
189.189	-9.76566	-12.0907	-11.1877	-8.45108	-23.974
189.69	-6.04546	-12.0907	-12.7863	-8.45108	-26.3715
190.19	0.69614	-10.6957	-24.773	-14.3669	-19.978
190.691	-4.65034	-14.4158	-21.5765	-6.76086	-15.9827
191.191	0.69875	-10.2306	-22.3755	-9.29626	-19.1791
191.692	-4.41788	-5.58037	-19.978	-14.7894	-3.99536
192.192	-12.5558	-12.5558	-19.978	-6.76086	-1.5979
192.693	-12.3238	-12.0907	-22.3755	-4.22546	-7.19238
193.193	-9.29999	-8.83553	-19.1791	-10.5638	-21.5765
193.694	4.41765	-8.83553	-14.3842	-2.11273	-24.773
194.194	3.9537	-11.1607	-13.5852	-4.64813	-23.175
194.695	-9.06766	2.32513	-16.7816	-17.3248	-31.1664
195.195	-16.9745	-0.46509	-5.59387	2.95792	-35.1617
195.696	-18.3683	-21.8562	-23.974	2.11288	-32.7643
196.196	-8.13621	-24.6465	-29.5679	-5.07065	-24.773
196.697	-8.37059	-23.7163	-32.7643	-21.1278	-23.175
197.197	-10.9282	-19.9962	-3.19641	-17.7474	-15.1837
197.698	-1.86024	-8.37051	-11.1877	-14.7894	-24.773
198.198	-3.721	-6.9754	-18.3801	-12.6767	-13.5852
198.699	-8.6031	-0.9301	-20.7776	-10.9865	-19.978
199.199	-6.51068	-11.6257	-8.79028	-19.8601	-25.5725
199.7	-1.86063	-6.04538	-14.3842	-19.015	-21.5765
200.2	-0.000114441	-9.76555	-17.5806	-16.9023	-8.79028
200.701	-0.92995	-9.30054	-32.7643	-22.3955	-13.5852
201.201	-7.90649	3.25516	-23.175	-10.5638	-7.19238
201.702	-13.2534	-10.2306	-17.5806	-3.38043	-8.79028
202.202	-9.53316	-3.25523	-6.39282	-6.33835	-13.5852
202.703	-5.58044	0	-27.1704	-4.22546	-15.9827
203.203	0.69841	-1.86012	-30.3668	-0.42252	-31.1664
203.704	0.46494	-5.11528	-21.5765	0.42267	-27.9694
204.204	-4.88275	-8.83553	-3.19641	-5.07065	-13.5852
204.705	-6.27796	-27.9016	-11.9867	-8.02856	-9.58923
205.205	1.39689	-19.9962	-30.3668	-16.9023	-16.7816
205.706	2.32162	0.46501	-27.9694	-10.9865	-25.5725
206.206	-8.37101	4.18518	-14.3842	-11.8315	-33.5638
206.707	-10.9282	-2.32513	-11.9867	2.5354	-9.58923
207.207	-3.02277	-11.6257	-16.7816	-2.95792	-4.79492
207.708	1.62746	-4.18526	-10.3888	-14.7894	-12.7863
208.208	3.95314	-31.1568	-20.7776	11.8317	-11.1877
208.709	10.9277	-20.4612	-24.773	21.5505	-18.3801
209.209	4.18624	-2.32513	-35.9607	-6.76086	-20.7776
209.71	-20.9302	2.79015	-31.9653	-2.53525	-11.1877
210.21	-20.6899	-0.46509	-15.1837	-3.38043	-8.79028
210.711	-5.58086	-5.58037	-23.175	-7.18338	-3.19641
211.211	-16.7423	-12.0907	-31.9653	-6.76086	-11.1877
211.712	-23.2514	-18.1361	-17.5806	-6.76086	-18.3801
212.212	-31.6219	-7.9055	-19.1791	-11.8315	-11.9867
212.713	-34.8782	-16.741	-20.7776	-4.22546	-27.1704
213.213	-13.7184	-17.6711	-20.7776	-3.38043	-27.9694
213.714	-11.6245	-18.6011	-14.3842	0.42267	-19.978
214.214	-21.1589	-14.4158	-15.9827	-0.84503	-13.5852
214.715	-21.3916	-9.30054	-21.5765	-6.76086	-19.978
215.215	-22.554	-26.9716	-31.9653	-4.22546	-11.9867
215.716	-12.7859	-10.2306	-19.1791	-14.7894	-19.1791
216.216	-5.34825	-10.2306	-4.79492	-23.2407	-19.1791
216.717	-9.76566	-19.9962	-28.7689	-2.95792	-18.3801
217.217	-9.53312	0.93002	-31.1664	-2.11273	-27.1704
217.718	-12.0902	7.44041	-35.9607	0.84518	-11.1877
218.218	-12.7893	-5.58037	-31.9653	-15.6346	-7.99133
218.719	-10.9282	-10.2306	-34.3628	1.2677	-25.5725
219.219	-6.04375	8.83545	-24.773	-3.80295	-26.3715
219.72	-1.86088	-6.51039	-8.79028	-12.2542	-16.7816
220.22	4.41986	-31.1568	-27.9694	-22.3955	-24.773
220.721	5.81272	-27.4366	-27.9694	-11.409	-15.1837
221.221	-4.65103	-17.6711	-15.1837	-12.6767	-4.79492
221.722	-4.65	-13.0208	-11.9867	0	-7.99133
222.222	-4.41753	-6.9754	-9.58923	-24.5082	-25.5725
222.723	-4.18601	-3.25523	-29.5679	-22.818	-26.3715
223.223	-2.55747	-7.9055	-17.5806	-18.1699	-15.9827
223.724	6.0488	-9.30054	-22.3755	-15.2119	-17.5806
224.224	4.87866	-24.6465	-18.3801	-16.4796	-29.5679
224.725	-8.60372	-17.6711	-23.175	-20.2828	-32.7643
225.225	-9.0676	-24.1814	-25.5719	-20.2828	-23.175
225.726	-7.44053	-33.4819	-19.978	-16.9023	-16.7816
226.226	-7.20785	-8.37051	-9.58923	-14.3669	-10.3888
226.727	-15.1135	3.72017	-11.1877	-5.91583	-21.5765
227.227	-16.0454	-10.6957	-21.5765	-14.3669	-25.5725
227.728	-3.72146	-32.0869	-28.7689	-5.07065	-9.58923
228.228	0.46505	-20.4612	-36.7602	-6.33835	-7.19238
228.729	-2.55869	-19.5311	-19.1791	-18.5925	-17.5806
229.229	-10.4652	-29.7617	-15.1837	-27.4661	-23.175
229.73	-8.13621	-6.51039	-11.9867	-13.9444	-27.9694
230.23	6.27773	7.90543	-15.9827	-5.49316	-22.3755
230.731	10.2305	-0.46509	-17.5806	-3.80295	-15.1837
231.231	7.6729	5.11528	-16.7816	8.02856	-3.19641
231.732	-2.32525	-16.2759	-21.5765	10.1415	-6.39282
232.232	-20.2269	-8.37051	-19.1791	-3.38043	-9.58923
232.733	-30.2263	-5.11528	-20.7776	1.69022	-23.974
233.233	-28.1336	-15.3459	-21.5765	0.42267	-20.7776
233.734	-18.5987	-6.04538	-17.5806	-0.42252	-15.1837
234.234	-10.9273	6.0453	-19.978	4.22562	-15.1837
234.735	-5.34716	-6.04538	-22.3755	-3.38043	-11.9867
235.235	0.23243	-5.11528	-14.3842	-1.69022	-23.974
235.736	-1.62877	-5.58037	-3.19641	-5.07065	-11.9867
236.236	-2.09226	-6.04538	-15.1837	-6.76086	-15.1837
236.737	-0.69798	-13.0208	-3.99536	5.07065	-16.7816
237.237	-11.1588	-10.2306	-13.5852	5.07065	-23.175
237.738	-18.8337	-15.3459	-21.5765	-0.84503	-23.175
238.238	-16.0432	-26.0415	-17.5806	-10.5638	-15.1837
238.739	-13.7183	-19.9962	-12.7863	-11.409	-19.1791
239.239	-14.6486	-5.58037	-30.3668	-12.2542	-25.5725
239.74	-13.9511	-6.51039	-39.1577	2.5354	-41.5552
240.24	-9.76532	-16.2759	-22.3755	3.8031	-23.175
240.741	-11.1607	-21.8562	-15.9827	7.60605	-23.974
241.241	-6.04432	-5.11528	-22.3755	5.49332	-34.3628
241.742	0.23202	-6.04538	-23.974	-1.2677	-16.7816
242.242	-6.04625	-4.18526	-24.773	-8.8736	-7.99133
242.743	-4.64978	-10.6957	-21.5765	-11.8315	-21.5765
243.243	-8.60205	-20.4612	-31.9653	-11.409	-10.3888
243.744	-24.6474	-19.0661	-16.7816	-8.45108	-7.99133
244.244	-26.7385	-21.8562	-36.7602	-16.0571	-19.1791
244.745	-7.90225	-7.9055	-27.1704	-10.9865	-12.7863
245.245	-1.39434	5.58029	-17.5806	-1.69022	-15.9827
245.746	-4.41788	-9.76555	-14.3842	-9.29626	-23.175
246.246	-0.000171158	-13.4858	-11.1877	-4.22546	-18.3801
246.747	-4.18703	-19.0661	-10.3888	4.22562	-17.5806
247.247	-18.371	-33.9469	-17.5806	4.64813	-20.7776
247.748	-25.5768	-12.0907	-22.3755	0	-29.5679
248.248	-30.2277	1.86005	-26.3715	-14.7894	-11.9867
248.749	-32.5525	-1.86012	-27.1704	-2.11273	-19.978
249.249	-16.9696	-11.1607	-22.3755	-0.42252	-19.978
249.75	-0.46513	-18.1361	-28.7689	-18.5925	-17.5806
250.25	1.16245	-11.6257	-31.1664	-5.49316	-19.978
250.751	-2.55778	-1.39511	-35.1617	-2.53525	-24.773
251.251	2.09305	-5.58037	-18.3801	-5.91583	-10.3888
251.752	-3.02629	-7.44041	-3.19641	5.91583	-27.1704
252.252	-11.8583	-6.04538	-14.3842	12.2542	-31.9653
252.753	-6.5099	-2.32513	-30.3668	-10.9865	-23.175
253.253	-7.43985	-12.5558	-13.5852	-12.2542	-17.5806
253.754	-6.04461	-6.04538	-15.1837	-2.11273	-18.3801
254.254	6.74349	4.18518	-21.5765	-4.64813	-15.9827
254.755	6.27701	-4.18526	-15.1837	-1.2677	-12.7863
255.255	-8.36953	-14.8809	-29.5679	-13.9444	-13.5852
255.756	-13.2529	-19.9962	-33.5638	-19.015	-24.773
256.256	-7.67329	-12.0907	-11.1877	-19.8601	-14.3842
256.757	-15.3496	-6.9754	4.79492	-36.3399	-15.1837
257.257	-17.4367	-3.72025	-4.79492	-23.6632	-6.39282
257.758	-5.34844	1.86005	-19.1791	-9.71878	-15.1837
258.258	-5.1159	-13.4858	-35.9607	-16.0571	-39.1577
258.759	-5.1159	-13.0208	-23.974	-18.5925	-18.3801
259.259	3.02302	-3.25523	-21.5765	-10.5638	-14.3842
259.76	-0.23262	-1.39511	-21.5765	-1.69022	-19.978
260.26	-13.2533	-2.32513	-8.79028	-0.84503	-16.7816
260.761	-17.4388	-13.4858	-10.3888	-10.9865	-27.1704
261.261	-11.3916	-4.18526	-18.3801	-2.11273	-21.5765
261.762	-12.789	3.72017	-12.7863	0.42267	-14.3842
262.262	-17.671	-10.2306	-11.1877	-10.9865	-19.978
262.763	-22.3227	-11.6257	-26.3715	-19.4376	-19.978
263.263	-23.9495	-9.30054	-34.3628	-17.3248	-11.1877
263.764	-13.7176	-2.79022	-23.175	-15.2119	-3.19641
264.264	-10.4624	-3.25523	-18.3801	-15.2119	-7.99133
264.765	-6.74215	-2.79022	-19.1791	-18.1699	-2.39746
265.265	-1.8602	-13.4858	-9.58923	-33.382	-5.59387
265.766	-1.85997	-2.32513	-16.7816	-38.0301	-3.19641
266.266	2.09277	-14.4158	-8.79028	-24.9309	-11.1877
266.767	3.95263	1.39503	-11.1877	-7.60605	-19.978
267.267	-0.00148	0.93002	-9.58923	-8.45108	-0.79895
267.768	-11.3932	-1.86012	-18.3801	-1.69022	-4.79492
268.268	-14.6479	-3.72025	-10.3888	7.60605	-24.773
268.769	-9.53324	-6.04538	-11.9867	-1.2677	-8.79028
269.269	-7.20802	-12.5558	-2.39746	-10.1413	-0.79895
269.77	-5.81298	-22.3213	-6.39282	2.11288	-23.175
270.27	-15.5808	-9.30054	-10.3888	-2.53525	-23.974
270.771	-20.4607	-4.18526	-15.1837	-15.2119	-17.5806
271.271	-10.6938	-10.2306	-34.3628	-3.38043	-21.5765
271.772	-6.04551	5.11528	-26.3715	10.1415	-21.5765
272.272	-11.3938	17.206	-21.5765	3.8031	-24.773
272.773	-11.8572	-10.6957	-5.59387	-3.80295	-12.7863
273.273	-10.2303	-8.37051	3.19702	-8.02856	0
273.774	-6.97552	-8.37051	-7.19177	-5.07065	-11.9867
274.274	-4.88144	-10.6957	0	-5.91583	-12.7863
274.775	-14.8817	-7.44041	-12.7863	5.91583	-3.19641
275.275	-18.6006	-12.5558	-16.7816	8.45123	-12.7863
275.776	-19.0672	4.65027	-24.773	5.07065	-20.7776
276.276	-16.2753	5.58029	-21.5765	10.9865	-9.58923
276.777	-11.8582	-6.04538	-9.58923	4.64813	-13.5852
277.277	-11.3926	-6.51039	3.99597	13.5219	-13.5852
277.778	-1.16264	-11.1607	-7.19177	0	-6.39282
278.278	-0.69763	7.44041	-16.7816	-16.4796	-11.9867
278.779	-11.3923	22.7863	-6.39282	-12.2542	-8.79028
279.279	-7.6738	-12.0907	-3.19641	-18.1699	-25.5725
279.78	-2.09283	-30.2267	0	-19.4376	-24.773
280.28	-9.30383	-21.3912	-9.58923	-2.95792	-21.5765
280.781	-16.0435	-7.9055	-11.1877	-0.84503	0.79956
281.281	-16.276	-2.32513	-17.5806	-8.45108	-10.3888
281.782	-11.6263	-27.4366	-26.3715	-16.0571	-1.5979
282.282	-8.6033	-19.5311	-10.3888	-15.2119	-16.7816
282.783	-13.9527	-2.79022	-21.5765	-9.29626	-10.3888
283.283	-12.5558	-4.18526	0	-23.2407	-6.39282
283.784	-12.3239	-15.3459	-2.39746	-25.3534	-4.79492
284.284	-21.8575	-16.2759	-3.19641	-17.7474	-6.39282
284.785	-21.8535	-12.0907	0	-13.0992	-4.79492
285.285	-11.3911	-5.11528	-9.58923	-13.0992	4.79492
285.786	-8.37127	-4.65027	-3.99536	-6.33835	-4.79492
286.286	-8.83589	-0.46509	-2.39746	-0.84503	0
286.787	-5.1159	13.0207	-15.9827	-13.5217	-16.7816
287.287	-8.6025	7.44041	-4.79492	-18.1699	-16.7816
287.788	-15.1133	-6.04538	-11.9867	-12.6767	-14.3842
288.288	-11.6258	-23.2513	-8.79028	-10.5638	-27.1704
288.789	-4.88348	-14.8809	-6.39282	-16.4796	-19.1791
289.289	-4.65021	-5.58037	-14.3842	-12.2542	-19.1791
289.79	-5.5805	11.6256	5.59387	-19.015	-22.3755
290.29	-6.51102	6.0453	-10.3888	-17.3248	-16.7816
290.791	-9.76566	17.671	-8.79028	-29.1563	-14.3842
291.291	-13.021	19.0661	-11.9867	-16.9023	-23.175
291.792	-13.4855	-6.04538	-24.773	-13.9444	-30.3668
292.292	-16.7416	-2.32513	-9.58923	-21.1278	-10.3888
292.793	-16.0405	6.51031	-13.5852	-12.6767	-12.7863
293.293	-6.7419	1.39503	-21.5765	-6.76086	-12.7863
293.794	-4.88379	6.51031	-10.3888	-22.818	3.99597
294.294	-9.99848	-6.04538	-2.39746	-12.2542	-10.3888
294.795	-19.5321	-33.4819	0.79956	-10.1413	-15.1837
295.295	-25.5764	-13.0208	-3.19641	-6.76086	-14.3842
295.796	-20.2298	-22.3213	-18.3801	-5.07065	-28.7689
296.296	-15.1135	-26.5065	-11.9867	9.29626	-17.5806
296.797	-13.9511	0	-4.79492	11.4092	-9.58923
297.297	-8.37121	-1.39511	5.59387	-22.818	-7.19238
297.798	-5.34765	1.39503	4.79492	-13.0992	-7.19238
298.298	-12.3233	0	-15.9827	-6.76086	-13.5852
298.799	-12.3239	-8.37051	-17.5806	-5.91583	-11.9867
299.299	-3.4873	-19.9962	-15.1837	-4.22546	-12.7863
299.8	4.64964	-10.6957	-2.39746	-1.2677	-8.79028
300.3	-3.72492	-8.83553	-6.39282	0	-12.7863
300.801	-16.276	-19.9962	-6.39282	-4.64813	-7.19238
301.301	-5.11403	-31.6218	-4.79492	-8.8736	-11.1877
301.802	1.62585	-22.3213	-10.3888	-2.95792	-19.978
302.302	-4.41808	-18.6011	-15.1837	-10.1413	-25.5725
302.803	-9.30184	-2.79022	-5.59387	-6.33835	-21.5765
303.303	-13.7187	-5.11528	-19.1791	-4.22546	-3.99536
303.804	-17.904	-6.9754	-19.978	-16.9023	-6.39282
304.304	-17.439	-11.1607	-31.9653	-23.6632	-18.3801
304.805	-6.50956	-14.8809	-23.974	-14.7894	-11.9867
305.305	5.11568	-7.44041	-2.39746	-10.1413	-6.39282
305.806	3.25725	-4.65027	0	-5.07065	-4.79492
306.306	-2.32525	7.44041	10.3888	-3.80295	-10.3888
306.807	-5.57995	-13.0208	5.59387	0	-8.79028
307.307	-11.393	-10.2306	-17.5806	-7.60605	-4.79492
307.808	-10.4635	0	-10.3888	1.2677	-2.39746
308.308	-8.60277	-0.9301	3.99597	0.42267	-10.3888
308.809	-0.69763	-0.9301	-8.79028	-2.11273	-19.1791
309.309	6.74199	14.4158	-5.59387	7.18353	-11.1877
309.81	-5.1129	9.30046	3.19702	0	-0.79895
310.31	-13.4845	-6.9754	3.19702	-10.5638	-15.9827
310.811	-6.97434	-2.32513	7.99133	-6.33835	-11.1877
311.311	1.62847	16.2759	-5.59387	2.5354	-3.19641
311.812	7.20819	3.25516	-34.3628	7.60605	-2.39746
312.312	2.55753	-11.1607	-21.5765	-6.76086	-2.39746
312.813	-2.78981	-11.6257	-5.59387	-13.5217	-7.99133
313.313	0.46437	-3.72025	-5.59387	-6.76086	-15.1837
313.814	-9.30061	-5.11528	-15.9827	-9.29626	-6.39282
314.314	-17.672	-4.65027	-3.19641	-19.8601	-4.79492
314.815	-14.4161	-7.44041	-3.19641	-10.1413	0
315.315	-12.0901	12.5557	-11.9867	-5.07065	-10.3888
315.816	-15.343	-2.32513	0	-4.22546	-3.99536
316.316	-19.9962	-16.741	0	-20.7053	18.3801
316.817	-8.14315	-13.4858	0	-12.6767	15.1837
317.317	-0.23262	-8.37051	-3.99536	1.2677	6.39343
317.818	-3.72032	12.0907	11.1883	-6.76086	-4.79492
318.318	2.55581	2.79015	24.7736	-5.07065	-0.79895
318.819	10.6955	-5.58037	-3.19641	-13.0992	5.59387
319.319	12.5556	-7.44041	-8.79028	-9.71878	10.3888
319.82	13.253	-9.76555	-10.3888	-2.53525	12.7863
320.32	-0.93698	-10.2306	-22.3755	-8.45108	-1.5979
320.821	-18.8347	4.18518	-2.39746	-7.18338	-1.5979
321.321	-28.1355	-10.2306	1.59851	-7.60605	3.19641
321.822	-28.3654	6.9754	-7.99133	-11.8315	-6.39282
322.322	-18.8326	-0.9301	-23.175	-18.1699	-12.7863
322.823	-12.5549	-13.9508	-26.3715	-2.11273	-7.19238
323.323	-3.48957	1.39503	-14.3842	-2.53525	-2.39746
323.824	-6.2804	-9.76555	-3.99536	-18.1699	-11.1877
324.324	-16.276	-0.46509	-2.39746	-11.409	-16.7816
324.825	-11.392	-5.11528	-13.5852	-18.5925	-15.1837
325.325	4.65288	-19.5311	-9.58923	-24.5082	1.59851
325.826	6.51477	-45.1076	-10.3888	-20.7053	2.39746
326.326	-10.4632	-44.6426	-7.99133	-15.6346	9.58984
326.827	-3.95974	-27.4366	-3.99536	-8.02856	9.58984
327.327	11.3931	-17.6711	-13.5852	-18.1699	-4.79492
327.828	4.65015	-8.83553	-6.39282	-13.9444	0
328.328	-9.29918	-2.79022	-11.1877	-3.80295	7.19238
328.829	-17.6723	-2.32513	1.59851	-2.95792	-3.19641
329.329	-19.2984	-15.3459	6.39343	0.84518	5.59387
329.83	-17.438	-7.9055	0.79956	-0.42252	-4.79492
330.33	-9.76249	-35.342	-11.1877	-13.9444	3.99597
330.831	-0.46445	-23.2513	-14.3842	-4.22546	3.19641
331.331	1.39477	-15.3459	-2.39746	-1.2677	5.59387
331.832	1.395	-12.0907	-8.79028	-14.7894	-7.19238
332.332	-2.55653	-2.32513	-7.19177	-16.4796	-10.3888
332.833	-12.3245	-8.37051	-26.3715	-2.53525	-16.7816
333.333	-14.1842	-14.8809	-23.974	5.49332	0.79956
333.834	-10.463	-16.2759	-7.19177	-7.60605	-10.3888
334.334	-11.8577	0.93002	-8.79028	1.2677	3.99597
334.835	-9.76668	-5.11528	-11.9867	-11.409	0.79956
335.335	-13.2552	1.39503	-20.7776	-0.42252	-0.79895
335.836	-24.1799	-12.0907	-19.1791	15.2121	3.99597
336.336	-24.414	-7.9055	-11.1877	-2.95792	-2.39746
336.837	-13.7221	-9.30054	-3.19641	-4.64813	-2.39746
337.337	-9.06811	-4.65027	-8.79028	-9.29626	-8.79028
337.838	-9.29993	-1.86012	-8.79028	-13.5217	-0.79895
338.338	-8.60412	-0.46509	0.79956	-5.49316	1.59851
338.839	-13.2546	-2.79022	-7.19177	-12.2542	-7.99133
339.339	-16.7415	-1.86012	-3.19641	0.42267	-4.79492
339.84	-18.6016	1.39503	19.1797	16.0571	4.79492
340.34	-19.0659	0	-1.5979	11.8317	-8.79028
340.841	-6.04239	-3.25523	-11.1877	-8.02856	3.19641
341.341	1.85997	-24.6465	-6.39282	-0.42252	2.39746
341.842	-4.41748	-24.1814	-12.7863	-7.60605	5.59387
342.342	-14.1814	-23.7163	-16.7816	-11.409	-7.19238
342.843	-25.1122	-18.1361	-5.59387	-8.02856	-6.39282
343.343	-27.4368	-8.83553	-7.19177	-2.11273	-13.5852
343.844	-21.1574	1.86005	-8.79028	-8.02856	-4.79492
344.344	-11.1618	-2.79022	0.79956	-19.015	2.39746
344.845	-10.4623	-14.8809	7.19238	-9.29626	14.3848
345.345	-16.2766	-8.37051	-3.19641	1.69022	-3.19641
345.846	-19.5308	-7.9055	-8.79028	-6.76086	-4.79492
346.346	-13.7184	-6.04538	-3.99536	-27.0436	3.99597
346.847	-9.29948	-13.9508	-4.79492	-24.0857	0
347.347	-13.9509	-6.04538	-5.59387	-8.02856	-8.79028
347.848	-14.6472	-13.9508	11.9873	0.84518	-21.5765
348.348	-14.6492	-21.8562	-11.9867	-10.5638	-2.39746
348.849	-17.4392	-11.6257	-9.58923	-0.42252	9.58984
349.349	-9.76566	-5.11528	-4.79492	-5.91583	12.7863
349.85	5.81601	2.79015	-4.79492	-8.8736	3.99597
350.35	4.6463	-8.83553	-3.19641	-12.2542	1.59851
350.851	-3.0228	-18.1361	-2.39746	-11.8315	-10.3888
351.351	-5.57976	-0.46509	-10.3888	-4.64813	-4.79492
351.852	-10.2302	-21.3912	-4.79492	-2.53525	-10.3888
352.352	2.09251	-26.0415	-3.19641	-6.33835	-19.1791
352.853	7.90531	-13.9508	-15.1837	-12.2542	-15.9827
353.353	-3.48708	-11.6257	3.19702	-3.80295	-15.1837
353.854	-5.58018	-14.4158	-15.1837	-25.3534	-4.79492
354.354	-10.6942	-14.4158	-27.9694	-23.6632	-7.99133
354.855	-18.8331	-11.6257	-13.5852	-1.2677	1.59851
355.355	-7.21137	-25.1115	-2.39746	-0.42252	-3.99536
355.856	13.4839	-24.6465	-4.79492	-12.2542	-5.59387
356.356	7.90229	-18.1361	-7.19177	-13.0992	-9.58923
356.857	-6.97548	-19.0661	-13.5852	-5.49316	3.99597
357.357	-5.81121	-12.5558	-9.58923	-31.2692	-0.79895
357.858	-3.02294	2.79015	-11.9867	-18.1699	-3.19641
358.358	-1.85884	7.90543	-21.5765	-23.2407	-12.7863

## Sheet: Fig. 3c
Probability density function (PDF)
DbpA-Decorin		DbpB-Decorin		DbpA-Laminin		DbpB-Laminin
Force	PDF	Force	PDF	Force	PDF	Force	PDF
-47.7411	5.45644e-09	-70.4955	2.73736e-08	-27.6097	1.27256e-06	-44.6915	2.9664e-09
-47.3792	5.91899e-09	-70.2082	2.86931e-08	-27.3744	1.36099e-06	-44.382	3.40826e-09
-47.0173	6.42022e-09	-69.9209	3.00726e-08	-27.1392	1.45534e-06	-44.0726	3.91511e-09
-46.6555	6.96332e-09	-69.6335	3.15147e-08	-26.9039	1.55599e-06	-43.7631	4.49625e-09
-46.2936	7.55172e-09	-69.3462	3.30222e-08	-26.6686	1.66335e-06	-43.4536	5.16228e-09
-45.9317	8.18911e-09	-69.0589	3.45977e-08	-26.4334	1.77784e-06	-43.1442	5.92526e-09
-45.5699	8.87948e-09	-68.7716	3.62441e-08	-26.1981	1.89994e-06	-42.8347	6.79885e-09
-45.208	9.62716e-09	-68.4842	3.79644e-08	-25.9628	2.03012e-06	-42.5252	7.79857e-09
-44.8461	1.04368e-08	-68.1969	3.97618e-08	-25.7276	2.16889e-06	-42.2158	8.94201e-09
-44.4842	1.13134e-08	-67.9096	4.16393e-08	-25.4923	2.31682e-06	-41.9063	1.02491e-08
-44.1224	1.22623e-08	-67.6222	4.36005e-08	-25.257	2.47448e-06	-41.5968	1.17423e-08
-43.7605	1.32895e-08	-67.3349	4.56487e-08	-25.0218	2.64249e-06	-41.2874	1.34472e-08
-43.3986	1.44012e-08	-67.0476	4.77875e-08	-24.7865	2.82151e-06	-40.9779	1.53924e-08
-43.0368	1.56042e-08	-66.7602	5.00207e-08	-24.5513	3.01224e-06	-40.6684	1.76104e-08
-42.6749	1.69057e-08	-66.4729	5.23522e-08	-24.316	3.21541e-06	-40.359	2.01377e-08
-42.313	1.83137e-08	-66.1856	5.4786e-08	-24.0807	3.43182e-06	-40.0495	2.30153e-08
-41.9511	1.98366e-08	-65.8983	5.73264e-08	-23.8455	3.66229e-06	-39.74	2.62896e-08
-41.5893	2.14836e-08	-65.6109	5.99775e-08	-23.6102	3.90771e-06	-39.4306	3.00123e-08
-41.2274	2.32644e-08	-65.3236	6.2744e-08	-23.3749	4.16902e-06	-39.1211	3.42417e-08
-40.8655	2.51896e-08	-65.0363	6.56304e-08	-23.1397	4.44721e-06	-38.8116	3.9043e-08
-40.5037	2.72706e-08	-64.7489	6.86417e-08	-22.9044	4.74334e-06	-38.5022	4.44892e-08
-40.1418	2.95197e-08	-64.4616	7.17829e-08	-22.6691	5.05854e-06	-38.1927	5.06617e-08
-39.7799	3.19499e-08	-64.1743	7.50592e-08	-22.4339	5.39398e-06	-37.8832	5.76518e-08
-39.418	3.45754e-08	-63.8869	7.8476e-08	-22.1986	5.75093e-06	-37.5737	6.5561e-08
-39.0562	3.74115e-08	-63.5996	8.20388e-08	-21.9634	6.13072e-06	-37.2643	7.45023e-08
-38.6943	4.04743e-08	-63.3123	8.57535e-08	-21.7281	6.53477e-06	-36.9548	8.46018e-08
-38.3324	4.37815e-08	-63.0249	8.9626e-08	-21.4928	6.96458e-06	-36.6454	9.59992e-08
-37.9706	4.73519e-08	-62.7376	9.36627e-08	-21.2576	7.42174e-06	-36.3359	1.0885e-07
-37.6087	5.12057e-08	-62.4503	9.787e-08	-21.0223	7.90794e-06	-36.0264	1.23326e-07
-37.2468	5.53646e-08	-62.163	1.02255e-07	-20.787	8.42495e-06	-35.7169	1.39617e-07
-36.8849	5.98518e-08	-61.8756	1.06823e-07	-20.5518	8.97468e-06	-35.4075	1.57935e-07
-36.5231	6.46924e-08	-61.5883	1.11583e-07	-20.3165	9.55912e-06	-35.098	1.78511e-07
-36.1612	6.99132e-08	-61.301	1.16542e-07	-20.0813	1.01804e-05	-34.7885	2.01603e-07
-35.7993	7.55427e-08	-61.0136	1.21707e-07	-19.846	1.08408e-05	-34.4791	2.27492e-07
-35.4375	8.16119e-08	-60.7263	1.27087e-07	-19.6107	1.15426e-05	-34.1696	2.56488e-07
-35.0756	8.81536e-08	-60.439	1.32689e-07	-19.3755	1.22884e-05	-33.8601	2.88934e-07
-34.7137	9.52032e-08	-60.1516	1.38523e-07	-19.1402	1.30808e-05	-33.5507	3.25203e-07
-34.3518	1.02799e-07	-59.8643	1.44597e-07	-18.9049	1.39227e-05	-33.2412	3.65704e-07
-33.99	1.1098e-07	-59.577	1.50919e-07	-18.6697	1.48171e-05	-32.9317	4.10886e-07
-33.6281	1.19791e-07	-59.2896	1.575e-07	-18.4344	1.5767e-05	-32.6223	4.61239e-07
-33.2662	1.29277e-07	-59.0023	1.6435e-07	-18.1991	1.67759e-05	-32.3128	5.17296e-07
-32.9044	1.39489e-07	-58.715	1.71478e-07	-17.9639	1.78473e-05	-32.0033	5.79638e-07
-32.5425	1.5048e-07	-58.4276	1.78895e-07	-17.7286	1.89849e-05	-31.6939	6.489e-07
-32.1806	1.62305e-07	-58.1403	1.86612e-07	-17.4933	2.01926e-05	-31.3844	7.25767e-07
-31.8187	1.75026e-07	-57.853	1.94639e-07	-17.2581	2.14746e-05	-31.0749	8.10985e-07
-31.4569	1.88706e-07	-57.5657	2.02989e-07	-17.0228	2.28353e-05	-30.7655	9.05361e-07
-31.095	2.03416e-07	-57.2783	2.11673e-07	-16.7875	2.42794e-05	-30.456	1.00977e-06
-30.7331	2.19228e-07	-56.991	2.20704e-07	-16.5523	2.58117e-05	-30.1465	1.12515e-06
-30.3713	2.36222e-07	-56.7037	2.30095e-07	-16.317	2.74375e-05	-29.8371	1.25251e-06
-30.0094	2.5448e-07	-56.4163	2.39858e-07	-16.0818	2.91622e-05	-29.5276	1.39296e-06
-29.6475	2.74093e-07	-56.129	2.50007e-07	-15.8465	3.09915e-05	-29.2181	1.54766e-06
-29.2856	2.95156e-07	-55.8417	2.60556e-07	-15.6112	3.29317e-05	-28.9087	1.71788e-06
-28.9238	3.1777e-07	-55.5543	2.7152e-07	-15.376	3.4989e-05	-28.5992	1.90497e-06
-28.5619	3.42043e-07	-55.267	2.82914e-07	-15.1407	3.71703e-05	-28.2897	2.11037e-06
-28.2	3.68091e-07	-54.9797	2.94753e-07	-14.9055	3.94827e-05	-27.9803	2.33562e-06
-27.8381	3.96037e-07	-54.6923	3.07053e-07	-14.6702	4.19337e-05	-27.6708	2.58236e-06
-27.4763	4.2601e-07	-54.405	3.1983e-07	-14.4349	4.45313e-05	-27.3613	2.85236e-06
-27.1144	4.58149e-07	-54.1177	3.33103e-07	-14.1997	4.72836e-05	-27.0519	3.14746e-06
-26.7525	4.92603e-07	-53.8304	3.46887e-07	-13.9644	5.01997e-05	-26.7424	3.46963e-06
-26.3907	5.29529e-07	-53.543	3.61201e-07	-13.7291	5.32886e-05	-26.4329	3.82097e-06
-26.0288	5.69092e-07	-53.2557	3.76065e-07	-13.4939	5.65601e-05	-26.1234	4.20368e-06
-25.6669	6.11471e-07	-52.9684	3.91497e-07	-13.2586	6.00244e-05	-25.814	4.62009e-06
-25.3051	6.56854e-07	-52.681	4.07517e-07	-13.0233	6.36922e-05	-25.5045	5.07265e-06
-24.9432	7.0544e-07	-52.3937	4.24145e-07	-12.7881	6.75749e-05	-25.195	5.56392e-06
-24.5813	7.57442e-07	-52.1064	4.41403e-07	-12.5528	7.16842e-05	-24.8856	6.09663e-06
-24.2194	8.13084e-07	-51.819	4.59313e-07	-12.3176	7.60327e-05	-24.5761	6.67358e-06
-23.8576	8.72606e-07	-51.5317	4.77896e-07	-12.0823	8.06334e-05	-24.2666	7.29774e-06
-23.4957	9.36261e-07	-51.2444	4.97177e-07	-11.847	8.55001e-05	-23.9572	7.97219e-06
-23.1338	1.00432e-06	-50.9571	5.17178e-07	-11.6118	9.0647e-05	-23.6477	8.70014e-06
-22.772	1.07706e-06	-50.6697	5.37925e-07	-11.3765	9.60893e-05	-23.3382	9.48491e-06
-22.4101	1.15478e-06	-50.3824	5.59442e-07	-11.1412	0.000101843	-23.0288	1.033e-05
-22.0482	1.23781e-06	-50.0951	5.81757e-07	-10.906	0.000107924	-22.7193	1.12388e-05
-21.6863	1.32648e-06	-49.8077	6.04895e-07	-10.6707	0.00011435	-22.4098	1.22152e-05
-21.3245	1.42115e-06	-49.5204	6.28884e-07	-10.4354	0.00012114	-22.1004	1.32629e-05
-20.9626	1.5222e-06	-49.2331	6.53753e-07	-10.2002	0.000128311	-21.7909	1.43858e-05
-20.6007	1.63002e-06	-48.9457	6.79532e-07	-9.96491	0.000135885	-21.4814	1.55879e-05
-20.2388	1.74503e-06	-48.6584	7.06249e-07	-9.72964	0.000143881	-21.172	1.68731e-05
-19.877	1.86769e-06	-48.3711	7.33937e-07	-9.49438	0.000152322	-20.8625	1.82458e-05
-19.5151	1.99845e-06	-48.0837	7.62627e-07	-9.25912	0.00016123	-20.553	1.971e-05
-19.1532	2.13783e-06	-47.7964	7.92353e-07	-9.02385	0.000170629	-20.2436	2.127e-05
-18.7914	2.28633e-06	-47.5091	8.23147e-07	-8.78859	0.000180542	-19.9341	2.29301e-05
-18.4295	2.44452e-06	-47.2218	8.55045e-07	-8.55333	0.000190997	-19.6246	2.46946e-05
-18.0676	2.61298e-06	-46.9344	8.88083e-07	-8.31806	0.000202019	-19.3152	2.65679e-05
-17.7057	2.79231e-06	-46.6471	9.22297e-07	-8.0828	0.000213637	-19.0057	2.85543e-05
-17.3439	2.98318e-06	-46.3598	9.57725e-07	-7.84753	0.000225879	-18.6962	3.06581e-05
-16.982	3.18625e-06	-46.0724	9.94406e-07	-7.61227	0.000238776	-18.3868	3.28836e-05
-16.6201	3.40225e-06	-45.7851	1.03238e-06	-7.37701	0.000252359	-18.0773	3.5235e-05
-16.2583	3.63194e-06	-45.4978	1.07169e-06	-7.14174	0.000266661	-17.7678	3.77165e-05
-15.8964	3.87611e-06	-45.2104	1.11237e-06	-6.90648	0.000281715	-17.4584	4.03321e-05
-15.5345	4.13559e-06	-44.9231	1.15448e-06	-6.67122	0.000297556	-17.1489	4.30858e-05
-15.1727	4.41127e-06	-44.6358	1.19805e-06	-6.43595	0.000314221	-16.8394	4.59814e-05
-14.8108	4.70406e-06	-44.3484	1.24313e-06	-6.20069	0.000331748	-16.53	4.90226e-05
-14.4489	5.01495e-06	-44.0611	1.28976e-06	-5.96543	0.000350175	-16.2205	5.2213e-05
-14.087	5.34496e-06	-43.7738	1.33801e-06	-5.73016	0.000369543	-15.911	5.55558e-05
-13.7252	5.69514e-06	-43.4864	1.3879e-06	-5.4949	0.000389895	-15.6016	5.90542e-05
-13.3633	6.06664e-06	-43.1991	1.43951e-06	-5.25963	0.000411272	-15.2921	6.27111e-05
-13.0014	6.46063e-06	-42.9118	1.49287e-06	-5.02437	0.000433721	-14.9826	6.65293e-05
-12.6395	6.87834e-06	-42.6245	1.54805e-06	-4.78911	0.000457286	-14.6732	7.05111e-05
-12.2777	7.32108e-06	-42.3371	1.60509e-06	-4.55384	0.000482016	-14.3637	7.46586e-05
-11.9158	7.7902e-06	-42.0498	1.66405e-06	-4.31858	0.00050796	-14.0542	7.89739e-05
-11.5539	8.28714e-06	-41.7625	1.725e-06	-4.08332	0.000535168	-13.7448	8.34585e-05
-11.1921	8.81338e-06	-41.4751	1.78799e-06	-3.84805	0.000563692	-13.4353	8.81137e-05
-10.8302	9.37049e-06	-41.1878	1.85308e-06	-3.61279	0.000593586	-13.1258	9.29406e-05
-10.4683	9.9601e-06	-40.9005	1.92033e-06	-3.37752	0.000624904	-12.8163	9.79398e-05
-10.1065	1.05839e-05	-40.6131	1.98982e-06	-3.14226	0.000657703	-12.5069	0.000103112
-9.74458	1.12438e-05	-40.3258	2.0616e-06	-2.907	0.000692042	-12.1974	0.000108457
-9.38271	1.19415e-05	-40.0385	2.13574e-06	-2.67173	0.000727978	-11.888	0.000113974
-9.02084	1.2679e-05	-39.7512	2.21231e-06	-2.43647	0.000765574	-11.5785	0.000119664
-8.65897	1.34584e-05	-39.4638	2.29139e-06	-2.20121	0.000804891	-11.269	0.000125525
-8.2971	1.42819e-05	-39.1765	2.37304e-06	-1.96594	0.000845993	-10.9596	0.000131557
-7.93522	1.51515e-05	-38.8892	2.45734e-06	-1.73068	0.000888945	-10.6501	0.000137758
-7.57335	1.60698e-05	-38.6018	2.54437e-06	-1.49542	0.000933814	-10.3406	0.000144128
-7.21148	1.7039e-05	-38.3145	2.6342e-06	-1.26015	0.000980666	-10.0312	0.000150663
-6.84961	1.80618e-05	-38.0272	2.72692e-06	-1.02489	0.00103	-9.72168	0.000157363
-6.48774	1.91407e-05	-37.7398	2.8226e-06	-0.78962	0.00108	-9.41221	0.000164227
-6.12587	2.02785e-05	-37.4525	2.92134e-06	-0.55436	0.00113	-9.10274	0.000171251
-5.76399	2.14782e-05	-37.1652	3.02321e-06	-0.3191	0.00119	-8.79328	0.000178434
-5.40212	2.27425e-05	-36.8778	3.12831e-06	-0.08383	0.00125	-8.48381	0.000185775
-5.04025	2.40748e-05	-36.5905	3.23672e-06	0.15143	0.00131	-8.17434	0.000193271
-4.67838	2.54781e-05	-36.3032	3.34854e-06	0.38669	0.00137	-7.86487	0.000200922
-4.31651	2.6956e-05	-36.0159	3.46386e-06	0.62196	0.00144	-7.55541	0.000208726
-3.95464	2.85117e-05	-35.7285	3.58279e-06	0.85722	0.0015	-7.24594	0.000216682
-3.59277	3.01491e-05	-35.4412	3.70541e-06	1.09249	0.00157	-6.93647	0.00022479
-3.23089	3.18719e-05	-35.1539	3.83184e-06	1.32775	0.00165	-6.627	0.000233049
-2.86902	3.3684e-05	-34.8665	3.96216e-06	1.56301	0.00172	-6.31754	0.000241461
-2.50715	3.55894e-05	-34.5792	4.09651e-06	1.79828	0.0018	-6.00807	0.000250025
-2.14528	3.75925e-05	-34.2919	4.23497e-06	2.03354	0.00189	-5.6986	0.000258745
-1.78341	3.96976e-05	-34.0045	4.37766e-06	2.2688	0.00197	-5.38913	0.000267623
-1.42154	4.19093e-05	-33.7172	4.5247e-06	2.50407	0.00206	-5.07967	0.000276662
-1.05967	4.42322e-05	-33.4299	4.67621e-06	2.73933	0.00215	-4.7702	0.000285867
-0.69779	4.66714e-05	-33.1425	4.8323e-06	2.9746	0.00225	-4.46073	0.000295245
-0.33592	4.92318e-05	-32.8552	4.99309e-06	3.20986	0.00235	-4.15126	0.000304801
0.02595	5.19188e-05	-32.5679	5.15872e-06	3.44512	0.00245	-3.8418	0.000314545
0.38782	5.47377e-05	-32.2805	5.32931e-06	3.68039	0.00255	-3.53233	0.000324486
0.74969	5.76943e-05	-31.9932	5.50498e-06	3.91565	0.00266	-3.22286	0.000334635
1.11156	6.07943e-05	-31.7059	5.68589e-06	4.15091	0.00278	-2.91339	0.000345004
1.47343	6.40439e-05	-31.4186	5.87215e-06	4.38618	0.00289	-2.60393	0.00035561
1.83531	6.74491e-05	-31.1312	6.06393e-06	4.62144	0.00301	-2.29446	0.000366467
2.19718	7.10166e-05	-30.8439	6.26135e-06	4.8567	0.00314	-1.98499	0.000377594
2.55905	7.47529e-05	-30.5566	6.46456e-06	5.09197	0.00327	-1.67552	0.00038901
2.92092	7.8665e-05	-30.2692	6.67373e-06	5.32723	0.0034	-1.36606	0.000400738
3.28279	8.27599e-05	-29.9819	6.88899e-06	5.5625	0.00354	-1.05659	0.000412803
3.64466	8.7045e-05	-29.6946	7.11052e-06	5.79776	0.00368	-0.74712	0.000425229
4.00653	9.15279e-05	-29.4072	7.33847e-06	6.03302	0.00382	-0.43765	0.000438046
4.36841	9.62164e-05	-29.1199	7.57302e-06	6.26829	0.00397	-0.12819	0.000451284
4.73028	0.000101119	-28.8326	7.81432e-06	6.50355	0.00413	0.18128	0.000464976
5.09215	0.000106243	-28.5452	8.06255e-06	6.73881	0.00428	0.49075	0.000479157
5.45402	0.000111597	-28.2579	8.3179e-06	6.97408	0.00445	0.80022	0.000493866
5.81589	0.000117191	-27.9706	8.58055e-06	7.20934	0.00461	1.10968	0.000509142
6.17776	0.000123033	-27.6833	8.85068e-06	7.44461	0.00479	1.41915	0.000525027
6.53964	0.000129133	-27.3959	9.12849e-06	7.67987	0.00496	1.72862	0.000541566
6.90151	0.0001355	-27.1086	9.41417e-06	7.91513	0.00514	2.03809	0.000558807
7.26338	0.000142144	-26.8213	9.70793e-06	8.1504	0.00533	2.34755	0.0005768
7.62525	0.000149076	-26.5339	1.001e-05	8.38566	0.00552	2.65702	0.000595595
7.98712	0.000156305	-26.2466	1.03205e-05	8.62092	0.00572	2.96649	0.000615248
8.34899	0.000163843	-25.9593	1.06398e-05	8.85619	0.00591	3.27596	0.000635814
8.71086	0.0001717	-25.6719	1.0968e-05	9.09145	0.00612	3.58542	0.000657354
9.07274	0.000179887	-25.3846	1.13054e-05	9.32671	0.00633	3.89489	0.000679927
9.43461	0.000188417	-25.0973	1.16521e-05	9.56198	0.00654	4.20436	0.000703597
9.79648	0.000197301	-24.81	1.20086e-05	9.79724	0.00676	4.51383	0.000728428
10.1584	0.000206551	-24.5226	1.23749e-05	10.0325	0.00698	4.82329	0.00075449
10.5202	0.000216179	-24.2353	1.27514e-05	10.2678	0.00721	5.13276	0.000781849
10.8821	0.000226199	-23.9479	1.31383e-05	10.503	0.00744	5.44223	0.000810578
11.244	0.000236623	-23.6606	1.35359e-05	10.7383	0.00768	5.7517	0.000840748
11.6058	0.000247464	-23.3733	1.39445e-05	10.9736	0.00792	6.06116	0.000872435
11.9677	0.000258737	-23.086	1.43644e-05	11.2088	0.00816	6.37063	0.000905713
12.3296	0.000270455	-22.7986	1.47958e-05	11.4441	0.00841	6.6801	0.000940661
12.6914	0.000282632	-22.5113	1.52391e-05	11.6793	0.00867	6.98957	0.000977356
13.0533	0.000295283	-22.224	1.56946e-05	11.9146	0.00893	7.29903	0.00102
13.4152	0.000308423	-21.9366	1.61626e-05	12.1499	0.00919	7.6085	0.00106
13.7771	0.000322067	-21.6493	1.66434e-05	12.3851	0.00946	7.91797	0.0011
14.1389	0.000336229	-21.362	1.71374e-05	12.6204	0.00973	8.22744	0.00114
14.5008	0.000350927	-21.0746	1.7645e-05	12.8557	0.01	8.5369	0.00119
14.8627	0.000366175	-20.7873	1.81666e-05	13.0909	0.01028	8.84637	0.00124
15.2246	0.00038199	-20.5	1.87024e-05	13.3262	0.01056	9.15584	0.00129
15.5864	0.000398389	-20.2127	1.92529e-05	13.5615	0.01085	9.46531	0.00134
15.9483	0.000415388	-19.9253	1.98186e-05	13.7967	0.01113	9.77477	0.0014
16.3102	0.000433004	-19.638	2.03998e-05	14.032	0.01143	10.0842	0.00146
16.672	0.000451255	-19.3507	2.09971e-05	14.2673	0.01172	10.3937	0.00152
17.0339	0.000470159	-19.0633	2.16108e-05	14.5025	0.01202	10.7032	0.00158
17.3958	0.000489732	-18.776	2.22414e-05	14.7378	0.01232	11.0126	0.00165
17.7577	0.000509994	-18.4887	2.28895e-05	14.973	0.01263	11.3221	0.00172
18.1195	0.000530962	-18.2013	2.35555e-05	15.2083	0.01293	11.6316	0.00179
18.4814	0.000552656	-17.914	2.424e-05	15.4436	0.01324	11.9411	0.00187
18.8433	0.000575093	-17.6267	2.49436e-05	15.6788	0.01355	12.2505	0.00195
19.2051	0.000598293	-17.3393	2.56669e-05	15.9141	0.01386	12.56	0.00203
19.567	0.000622275	-17.052	2.64104e-05	16.1494	0.01418	12.8695	0.00212
19.9289	0.000647058	-16.7647	2.71749e-05	16.3846	0.01449	13.1789	0.00221
20.2907	0.000672662	-16.4774	2.7961e-05	16.6199	0.01481	13.4884	0.0023
20.6526	0.000699107	-16.19	2.87693e-05	16.8551	0.01513	13.7979	0.00239
21.0145	0.000726412	-15.9027	2.96007e-05	17.0904	0.01545	14.1073	0.00249
21.3764	0.000754597	-15.6154	3.04559e-05	17.3257	0.01577	14.4168	0.0026
21.7382	0.000783682	-15.328	3.13358e-05	17.5609	0.01609	14.7263	0.0027
22.1001	0.000813688	-15.0407	3.22412e-05	17.7962	0.01641	15.0357	0.00281
22.462	0.000844635	-14.7534	3.3173e-05	18.0315	0.01673	15.3452	0.00293
22.8239	0.000876543	-14.466	3.41322e-05	18.2667	0.01705	15.6547	0.00305
23.1857	0.000909432	-14.1787	3.51197e-05	18.502	0.01737	15.9641	0.00317
23.5476	0.000943323	-13.8914	3.61367e-05	18.7373	0.01769	16.2736	0.0033
23.9095	0.000978236	-13.6041	3.71843e-05	18.9725	0.01801	16.5831	0.00343
24.2713	0.00101	-13.3167	3.82636e-05	19.2078	0.01833	16.8925	0.00356
24.6332	0.00105	-13.0294	3.9376e-05	19.443	0.01865	17.202	0.0037
24.9951	0.00109	-12.7421	4.05228e-05	19.6783	0.01896	17.5115	0.00384
25.357	0.00113	-12.4547	4.17053e-05	19.9136	0.01928	17.8209	0.00399
25.7188	0.00117	-12.1674	4.29252e-05	20.1488	0.01959	18.1304	0.00414
26.0807	0.00121	-11.8801	4.4184e-05	20.3841	0.0199	18.4399	0.0043
26.4426	0.00125	-11.5927	4.54834e-05	20.6194	0.0202	18.7493	0.00446
26.8044	0.0013	-11.3054	4.68253e-05	20.8546	0.02051	19.0588	0.00462
27.1663	0.00134	-11.0181	4.82116e-05	21.0899	0.02081	19.3683	0.00479
27.5282	0.00139	-10.7307	4.96444e-05	21.3252	0.0211	19.6777	0.00496
27.89	0.00144	-10.4434	5.11259e-05	21.5604	0.0214	19.9872	0.00514
28.2519	0.00148	-10.1561	5.26584e-05	21.7957	0.02168	20.2967	0.00532
28.6138	0.00153	-9.86875	5.42445e-05	22.031	0.02197	20.6061	0.0055
28.9757	0.00159	-9.58142	5.58869e-05	22.2662	0.02225	20.9156	0.00569
29.3375	0.00164	-9.29409	5.75883e-05	22.5015	0.02253	21.2251	0.00588
29.6994	0.00169	-9.00675	5.9352e-05	22.7367	0.0228	21.5345	0.00608
30.0613	0.00175	-8.71942	6.11813e-05	22.972	0.02307	21.844	0.00627
30.4231	0.0018	-8.43209	6.30795e-05	23.2073	0.02333	22.1535	0.00648
30.785	0.00186	-8.14476	6.50506e-05	23.4425	0.02358	22.4629	0.00668
31.1469	0.00192	-7.85743	6.70984e-05	23.6778	0.02383	22.7724	0.00689
31.5088	0.00198	-7.5701	6.92274e-05	23.9131	0.02408	23.0819	0.0071
31.8706	0.00204	-7.28277	7.14422e-05	24.1483	0.02432	23.3913	0.00732
32.2325	0.00211	-6.99544	7.37477e-05	24.3836	0.02455	23.7008	0.00754
32.5944	0.00217	-6.70811	7.61492e-05	24.6189	0.02478	24.0103	0.00776
32.9562	0.00224	-6.42078	7.86522e-05	24.8541	0.025	24.3197	0.00798
33.3181	0.00231	-6.13345	8.1263e-05	25.0894	0.02521	24.6292	0.0082
33.68	0.00238	-5.84612	8.39878e-05	25.3246	0.02541	24.9387	0.00843
34.0419	0.00245	-5.55878	8.68337e-05	25.5599	0.02561	25.2481	0.00866
34.4037	0.00252	-5.27145	8.9808e-05	25.7952	0.0258	25.5576	0.00889
34.7656	0.0026	-4.98412	9.29184e-05	26.0304	0.02599	25.8671	0.00913
35.1275	0.00267	-4.69679	9.61735e-05	26.2657	0.02616	26.1765	0.00936
35.4894	0.00275	-4.40946	9.95821e-05	26.501	0.02633	26.486	0.00959
35.8512	0.00283	-4.12213	0.000103154	26.7362	0.02649	26.7955	0.00983
36.2131	0.00291	-3.8348	0.000106899	26.9715	0.02664	27.1049	0.01007
36.575	0.00299	-3.54747	0.000110827	27.2068	0.02679	27.4144	0.0103
36.9368	0.00307	-3.26014	0.000114952	27.442	0.02692	27.7239	0.01054
37.2987	0.00316	-2.97281	0.000119284	27.6773	0.02705	28.0333	0.01078
37.6606	0.00324	-2.68548	0.000123836	27.9125	0.02717	28.3428	0.01102
38.0224	0.00333	-2.39815	0.000128623	28.1478	0.02728	28.6523	0.01125
38.3843	0.00342	-2.11082	0.000133658	28.3831	0.02738	28.9618	0.01149
38.7462	0.00351	-1.82348	0.000138958	28.6183	0.02748	29.2712	0.01173
39.1081	0.0036	-1.53615	0.000144538	28.8536	0.02756	29.5807	0.01196
39.4699	0.0037	-1.24882	0.000150415	29.0889	0.02764	29.8902	0.01219
39.8318	0.00379	-0.96149	0.000156608	29.3241	0.02771	30.1996	0.01242
40.1937	0.00389	-0.67416	0.000163136	29.5594	0.02777	30.5091	0.01266
40.5555	0.00399	-0.38683	0.000170019	29.7947	0.02782	30.8186	0.01288
40.9174	0.00409	-0.0995	0.000177277	30.0299	0.02786	31.128	0.01311
41.2793	0.00419	0.18783	0.000184934	30.2652	0.02789	31.4375	0.01333
41.6412	0.00429	0.47516	0.000193013	30.5005	0.02791	31.747	0.01355
42.003	0.0044	0.76249	0.000201537	30.7357	0.02793	32.0564	0.01377
42.3649	0.0045	1.04982	0.000210534	30.971	0.02794	32.3659	0.01399
42.7268	0.00461	1.33715	0.000220028	31.2062	0.02794	32.6754	0.0142
43.0887	0.00472	1.62448	0.000230049	31.4415	0.02792	32.9848	0.01441
43.4505	0.00483	1.91182	0.000240625	31.6768	0.02791	33.2943	0.01462
43.8124	0.00494	2.19915	0.000251787	31.912	0.02788	33.6038	0.01482
44.1743	0.00505	2.48648	0.000263567	32.1473	0.02784	33.9132	0.01502
44.5361	0.00517	2.77381	0.000275997	32.3826	0.0278	34.2227	0.01522
44.898	0.00528	3.06114	0.000289111	32.6178	0.02774	34.5322	0.01541
45.2599	0.0054	3.34847	0.000302945	32.8531	0.02768	34.8416	0.01559
45.6217	0.00552	3.6358	0.000317535	33.0883	0.02762	35.1511	0.01578
45.9836	0.00563	3.92313	0.00033292	33.3236	0.02754	35.4606	0.01595
46.3455	0.00575	4.21046	0.000349138	33.5589	0.02745	35.77	0.01613
46.7074	0.00587	4.49779	0.000366229	33.7941	0.02736	36.0795	0.01629
47.0692	0.006	4.78512	0.000384235	34.0294	0.02726	36.389	0.01646
47.4311	0.00612	5.07245	0.000403199	34.2647	0.02715	36.6984	0.01662
47.793	0.00624	5.35978	0.000423164	34.4999	0.02704	37.0079	0.01677
48.1549	0.00637	5.64712	0.000444176	34.7352	0.02692	37.3174	0.01692
48.5167	0.00649	5.93445	0.00046628	34.9705	0.02679	37.6268	0.01706
48.8786	0.00662	6.22178	0.000489524	35.2057	0.02665	37.9363	0.0172
49.2405	0.00675	6.50911	0.000513955	35.441	0.02651	38.2458	0.01733
49.6023	0.00688	6.79644	0.000539623	35.6763	0.02636	38.5553	0.01745
49.9642	0.007	7.08377	0.000566577	35.9115	0.02621	38.8647	0.01757
50.3261	0.00713	7.3711	0.000594869	36.1468	0.02604	39.1742	0.01768
50.688	0.00726	7.65843	0.000624551	36.382	0.02588	39.4836	0.01779
51.0498	0.00739	7.94576	0.000655674	36.6173	0.0257	39.7931	0.01789
51.4117	0.00753	8.23309	0.000688292	36.8526	0.02552	40.1026	0.01799
51.7736	0.00766	8.52042	0.000722459	37.0878	0.02534	40.4121	0.01808
52.1354	0.00779	8.80775	0.000758229	37.3231	0.02515	40.7215	0.01816
52.4973	0.00792	9.09508	0.000795657	37.5584	0.02495	41.031	0.01824
52.8592	0.00805	9.38242	0.000834798	37.7936	0.02475	41.3405	0.01831
53.2211	0.00819	9.66975	0.000875708	38.0289	0.02455	41.6499	0.01837
53.5829	0.00832	9.95708	0.000918442	38.2642	0.02434	41.9594	0.01843
53.9448	0.00845	10.2444	0.000963057	38.4994	0.02413	42.2689	0.01848
54.3067	0.00858	10.5317	0.00101	38.7347	0.02391	42.5783	0.01852
54.6685	0.00872	10.8191	0.00106	38.9699	0.02369	42.8878	0.01856
55.0304	0.00885	11.1064	0.00111	39.2052	0.02346	43.1973	0.01859
55.3923	0.00898	11.3937	0.00116	39.4405	0.02323	43.5067	0.01862
55.7542	0.00911	11.6811	0.00122	39.6757	0.023	43.8162	0.01864
56.116	0.00924	11.9684	0.00127	39.911	0.02276	44.1257	0.01865
56.4779	0.00938	12.2557	0.00133	40.1463	0.02252	44.4351	0.01866
56.8398	0.00951	12.543	0.00139	40.3815	0.02228	44.7446	0.01866
57.2016	0.00964	12.8304	0.00146	40.6168	0.02203	45.0541	0.01865
57.5635	0.00977	13.1177	0.00152	40.852	0.02179	45.3635	0.01864
57.9254	0.0099	13.405	0.00159	41.0873	0.02154	45.673	0.01863
58.2873	0.01002	13.6924	0.00167	41.3226	0.02128	45.9825	0.0186
58.6491	0.01015	13.9797	0.00174	41.5578	0.02103	46.2919	0.01857
59.011	0.01028	14.267	0.00182	41.7931	0.02077	46.6014	0.01854
59.3729	0.0104	14.5544	0.00189	42.0284	0.02052	46.9109	0.0185
59.7347	0.01053	14.8417	0.00198	42.2636	0.02026	47.2203	0.01845
60.0966	0.01065	15.129	0.00206	42.4989	0.02	47.5298	0.0184
60.4585	0.01077	15.4164	0.00215	42.7342	0.01973	47.8393	0.01834
60.8204	0.01089	15.7037	0.00224	42.9694	0.01947	48.1487	0.01828
61.1822	0.01101	15.991	0.00233	43.2047	0.01921	48.4582	0.01822
61.5441	0.01113	16.2783	0.00243	43.44	0.01894	48.7677	0.01814
61.906	0.01125	16.5657	0.00253	43.6752	0.01868	49.0771	0.01807
62.2678	0.01136	16.853	0.00263	43.9105	0.01842	49.3866	0.01799
62.6297	0.01147	17.1404	0.00273	44.1457	0.01815	49.6961	0.0179
62.9916	0.01159	17.4277	0.00284	44.381	0.01789	50.0055	0.01781
63.3535	0.0117	17.715	0.00295	44.6163	0.01762	50.315	0.01772
63.7153	0.0118	18.0023	0.00306	44.8515	0.01736	50.6245	0.01762
64.0772	0.01191	18.2897	0.00318	45.0868	0.01709	50.934	0.01752
64.4391	0.01201	18.577	0.0033	45.3221	0.01683	51.2434	0.01741
64.8009	0.01212	18.8643	0.00342	45.5573	0.01657	51.5529	0.0173
65.1628	0.01222	19.1517	0.00355	45.7926	0.0163	51.8623	0.01719
65.5247	0.01231	19.439	0.00367	46.0279	0.01604	52.1718	0.01707
65.8866	0.01241	19.7263	0.0038	46.2631	0.01578	52.4813	0.01696
66.2484	0.0125	20.0136	0.00394	46.4984	0.01552	52.7908	0.01684
66.6103	0.01259	20.301	0.00407	46.7336	0.01527	53.1002	0.01671
66.9722	0.01268	20.5883	0.00421	46.9689	0.01501	53.4097	0.01659
67.334	0.01277	20.8757	0.00435	47.2042	0.01476	53.7191	0.01646
67.6959	0.01285	21.163	0.0045	47.4394	0.0145	54.0286	0.01634
68.0578	0.01293	21.4503	0.00464	47.6747	0.01425	54.3381	0.01621
68.4197	0.01301	21.7376	0.00479	47.91	0.014	54.6476	0.01608
68.7815	0.01309	22.025	0.00494	48.1452	0.01376	54.957	0.01595
69.1434	0.01316	22.3123	0.0051	48.3805	0.01351	55.2665	0.01581
69.5053	0.01323	22.5996	0.00525	48.6157	0.01327	55.576	0.01568
69.8671	0.0133	22.887	0.00541	48.851	0.01303	55.8854	0.01555
70.229	0.01337	23.1743	0.00557	49.0863	0.01279	56.1949	0.01542
70.5909	0.01343	23.4616	0.00573	49.3215	0.01255	56.5044	0.01528
70.9528	0.01349	23.749	0.00589	49.5568	0.01232	56.8138	0.01515
71.3146	0.01354	24.0363	0.00606	49.7921	0.01209	57.1233	0.01502
71.6765	0.0136	24.3236	0.00623	50.0273	0.01186	57.4328	0.01489
72.0384	0.01365	24.6109	0.00639	50.2626	0.01163	57.7422	0.01476
72.4002	0.01369	24.8983	0.00656	50.4979	0.01141	58.0517	0.01463
72.7621	0.01374	25.1856	0.00673	50.7331	0.01119	58.3612	0.0145
73.124	0.01378	25.4729	0.00691	50.9684	0.01097	58.6706	0.01438
73.4859	0.01382	25.7603	0.00708	51.2037	0.01076	58.9801	0.01425
73.8477	0.01385	26.0476	0.00725	51.4389	0.01055	59.2896	0.01413
74.2096	0.01388	26.3349	0.00742	51.6742	0.01034	59.599	0.01401
74.5715	0.01391	26.6223	0.0076	51.9094	0.01013	59.9085	0.01389
74.9333	0.01394	26.9096	0.00777	52.1447	0.00993	60.218	0.01377
75.2952	0.01396	27.1969	0.00795	52.38	0.00973	60.5274	0.01365
75.6571	0.01398	27.4842	0.00813	52.6152	0.00954	60.8369	0.01354
76.019	0.01399	27.7716	0.0083	52.8505	0.00934	61.1464	0.01343
76.3808	0.01401	28.0589	0.00848	53.0858	0.00915	61.4558	0.01332
76.7427	0.01402	28.3463	0.00865	53.321	0.00897	61.7653	0.01321
77.1046	0.01402	28.6336	0.00883	53.5563	0.00878	62.0748	0.0131
77.4664	0.01403	28.9209	0.009	53.7916	0.0086	62.3842	0.01299
77.8283	0.01402	29.2082	0.00918	54.0268	0.00843	62.6937	0.01289
78.1902	0.01402	29.4956	0.00935	54.2621	0.00826	63.0032	0.01278
78.5521	0.01401	29.7829	0.00953	54.4973	0.00809	63.3126	0.01268
78.9139	0.014	30.0702	0.0097	54.7326	0.00792	63.6221	0.01258
79.2758	0.01399	30.3576	0.00987	54.9679	0.00776	63.9316	0.01248
79.6377	0.01397	30.6449	0.01005	55.2031	0.00759	64.2411	0.01238
79.9995	0.01395	30.9322	0.01022	55.4384	0.00744	64.5505	0.01228
80.3614	0.01393	31.2196	0.01039	55.6737	0.00728	64.86	0.01218
80.7233	0.01391	31.5069	0.01056	55.9089	0.00713	65.1694	0.01209
81.0852	0.01388	31.7942	0.01073	56.1442	0.00699	65.4789	0.01199
81.447	0.01384	32.0816	0.0109	56.3794	0.00684	65.7884	0.01189
81.8089	0.01381	32.3689	0.01106	56.6147	0.0067	66.0978	0.01179
82.1708	0.01377	32.6562	0.01123	56.85	0.00656	66.4073	0.0117
82.5327	0.01373	32.9435	0.01139	57.0853	0.00643	66.7168	0.0116
82.8945	0.01369	33.2309	0.01156	57.3205	0.0063	67.0263	0.0115
83.2564	0.01364	33.5182	0.01172	57.5558	0.00617	67.3357	0.0114
83.6183	0.01359	33.8055	0.01188	57.791	0.00604	67.6452	0.0113
83.9801	0.01354	34.0929	0.01204	58.0263	0.00592	67.9547	0.0112
84.342	0.01348	34.3802	0.0122	58.2616	0.0058	68.2641	0.01109
84.7039	0.01342	34.6675	0.01236	58.4968	0.00568	68.5736	0.01099
85.0657	0.01336	34.9549	0.01252	58.7321	0.00556	68.8831	0.01088
85.4276	0.0133	35.2422	0.01267	58.9674	0.00545	69.1925	0.01078
85.7895	0.01323	35.5295	0.01282	59.2026	0.00534	69.502	0.01067
86.1514	0.01316	35.8169	0.01298	59.4379	0.00523	69.8115	0.01056
86.5132	0.01309	36.1042	0.01313	59.6731	0.00513	70.1209	0.01044
86.8751	0.01302	36.3915	0.01328	59.9084	0.00503	70.4304	0.01033
87.237	0.01294	36.6788	0.01343	60.1437	0.00493	70.7399	0.01021
87.5988	0.01287	36.9662	0.01357	60.3789	0.00483	71.0493	0.0101
87.9607	0.01279	37.2535	0.01372	60.6142	0.00473	71.3588	0.00998
88.3226	0.0127	37.5408	0.01386	60.8495	0.00464	71.6683	0.00985
88.6845	0.01262	37.8282	0.01401	61.0847	0.00455	71.9777	0.00973
89.0463	0.01253	38.1155	0.01415	61.32	0.00446	72.2872	0.00961
89.4082	0.01244	38.4028	0.01428	61.5553	0.00437	72.5967	0.00948
89.7701	0.01235	38.6902	0.01442	61.7905	0.00429	72.9061	0.00935
90.132	0.01226	38.9775	0.01456	62.0258	0.0042	73.2156	0.00922
90.4938	0.01217	39.2648	0.01469	62.261	0.00412	73.5251	0.00909
90.8557	0.01207	39.5521	0.01482	62.4963	0.00404	73.8345	0.00896
91.2176	0.01197	39.8395	0.01495	62.7316	0.00396	74.144	0.00883
91.5794	0.01187	40.1268	0.01508	62.9668	0.00388	74.4535	0.0087
91.9413	0.01177	40.4141	0.0152	63.2021	0.00381	74.7629	0.00857
92.3032	0.01167	40.7015	0.01533	63.4374	0.00374	75.0724	0.00843
92.665	0.01157	40.9888	0.01545	63.6726	0.00366	75.3819	0.0083
93.0269	0.01146	41.2761	0.01557	63.9079	0.00359	75.6913	0.00817
93.3888	0.01136	41.5635	0.01568	64.1432	0.00352	76.0008	0.00804
93.7507	0.01125	41.8508	0.01579	64.3784	0.00345	76.3103	0.00791
94.1125	0.01114	42.1381	0.01591	64.6137	0.00339	76.6197	0.00778
94.4744	0.01103	42.4255	0.01601	64.849	0.00332	76.9292	0.00765
94.8363	0.01092	42.7128	0.01612	65.0842	0.00326	77.2387	0.00752
95.1981	0.01081	43.0001	0.01622	65.3195	0.00319	77.5482	0.0074
95.56	0.0107	43.2874	0.01632	65.5547	0.00313	77.8576	0.00727
95.9219	0.01059	43.5748	0.01642	65.79	0.00307	78.1671	0.00715
96.2838	0.01048	43.8621	0.01651	66.0253	0.00301	78.4766	0.00703
96.6456	0.01036	44.1494	0.0166	66.2605	0.00295	78.786	0.00691
97.0075	0.01025	44.4368	0.01669	66.4958	0.00289	79.0955	0.0068
97.3694	0.01013	44.7241	0.01677	66.7311	0.00283	79.405	0.00669
97.7313	0.01002	45.0114	0.01685	66.9663	0.00277	79.7144	0.00658
98.0931	0.0099	45.2988	0.01692	67.2016	0.00272	80.0239	0.00648
98.455	0.00979	45.5861	0.017	67.4369	0.00266	80.3334	0.00638
98.8169	0.00967	45.8734	0.01707	67.6721	0.00261	80.6428	0.00628
99.1787	0.00956	46.1608	0.01713	67.9074	0.00255	80.9523	0.00618
99.5406	0.00944	46.4481	0.01719	68.1426	0.0025	81.2618	0.00609
99.9025	0.00933	46.7354	0.01725	68.3779	0.00245	81.5712	0.00601
100.264	0.00921	47.0228	0.01731	68.6132	0.00239	81.8807	0.00592
100.626	0.00909	47.3101	0.01736	68.8484	0.00234	82.1902	0.00584
100.988	0.00898	47.5974	0.0174	69.0837	0.00229	82.4996	0.00577
101.35	0.00886	47.8847	0.01745	69.319	0.00224	82.8091	0.0057
101.712	0.00875	48.1721	0.01749	69.5542	0.00219	83.1186	0.00563
102.074	0.00863	48.4594	0.01752	69.7895	0.00214	83.428	0.00556
102.436	0.00852	48.7467	0.01756	70.0247	0.00209	83.7375	0.0055
102.797	0.00841	49.0341	0.01759	70.26	0.00205	84.047	0.00545
103.159	0.00829	49.3214	0.01761	70.4953	0.002	84.3564	0.00539
103.521	0.00818	49.6087	0.01763	70.7305	0.00195	84.6659	0.00534
103.883	0.00807	49.8961	0.01765	70.9658	0.0019	84.9754	0.0053
104.245	0.00796	50.1834	0.01767	71.2011	0.00186	85.2848	0.00525
104.607	0.00785	50.4707	0.01768	71.4363	0.00181	85.5943	0.00521
104.969	0.00774	50.758	0.01769	71.6716	0.00177	85.9038	0.00517
105.331	0.00763	51.0454	0.0177	71.9069	0.00173	86.2132	0.00514
105.692	0.00752	51.3327	0.0177	72.1421	0.00168	86.5227	0.00511
106.054	0.00741	51.62	0.0177	72.3774	0.00164	86.8322	0.00508
106.416	0.00731	51.9074	0.0177	72.6127	0.0016	87.1416	0.00505
106.778	0.0072	52.1947	0.01769	72.8479	0.00155	87.4511	0.00502
107.14	0.00709	52.482	0.01769	73.0832	0.00151	87.7606	0.005
107.502	0.00699	52.7694	0.01768	73.3184	0.00147	88.07	0.00497
107.864	0.00689	53.0567	0.01767	73.5537	0.00143	88.3795	0.00495
108.226	0.00679	53.344	0.01765	73.789	0.00139	88.689	0.00493
108.587	0.00668	53.6314	0.01764	74.0242	0.00135	88.9985	0.00491
108.949	0.00658	53.9187	0.01762	74.2595	0.00132	89.3079	0.00489
109.311	0.00649	54.206	0.0176	74.4948	0.00128	89.6174	0.00487
109.673	0.00639	54.4933	0.01757	74.73	0.00124	89.9269	0.00485
110.035	0.00629	54.7807	0.01755	74.9653	0.00121	90.2363	0.00483
110.397	0.0062	55.068	0.01753	75.2006	0.00117	90.5458	0.00481
110.759	0.0061	55.3553	0.0175	75.4358	0.00114	90.8552	0.00479
111.12	0.00601	55.6427	0.01747	75.6711	0.0011	91.1647	0.00477
111.482	0.00592	55.93	0.01744	75.9063	0.00107	91.4742	0.00474
111.844	0.00583	56.2173	0.01741	76.1416	0.00103	91.7836	0.00472
112.206	0.00574	56.5047	0.01737	76.3769	0.001	92.0931	0.00469
112.568	0.00565	56.792	0.01734	76.6121	0.000969829	92.4026	0.00467
112.93	0.00556	57.0793	0.0173	76.8474	0.000938793	92.7121	0.00464
113.292	0.00547	57.3667	0.01726	77.0827	0.000908443	93.0215	0.00461
113.654	0.00539	57.654	0.01722	77.3179	0.000878782	93.331	0.00457
114.015	0.00531	57.9413	0.01718	77.5532	0.000849815	93.6405	0.00454
114.377	0.00522	58.2287	0.01713	77.7884	0.000821544	93.9499	0.0045
114.739	0.00514	58.516	0.01709	78.0237	0.000793973	94.2594	0.00446
115.101	0.00506	58.8033	0.01704	78.259	0.000767104	94.5689	0.00442
115.463	0.00498	59.0906	0.01699	78.4942	0.000740938	94.8783	0.00438
115.825	0.00491	59.378	0.01694	78.7295	0.000715476	95.1878	0.00433
116.187	0.00483	59.6653	0.01689	78.9648	0.000690719	95.4973	0.00428
116.549	0.00476	59.9526	0.01684	79.2	0.000666667	95.8067	0.00423
116.91	0.00468	60.24	0.01678	79.4353	0.000643318	96.1162	0.00418
117.272	0.00461	60.5273	0.01672	79.6706	0.000620672	96.4257	0.00412
117.634	0.00454	60.8146	0.01666	79.9058	0.000598727	96.7351	0.00406
117.996	0.00447	61.102	0.0166	80.1411	0.00057748	97.0446	0.004
118.358	0.0044	61.3893	0.01654	80.3764	0.000556927	97.3541	0.00394
118.72	0.00433	61.6766	0.01647	80.6116	0.000537066	97.6635	0.00388
119.082	0.00427	61.9639	0.01641	80.8469	0.000517891	97.973	0.00381
119.444	0.0042	62.2513	0.01634	81.0821	0.000499398	98.2825	0.00375
119.805	0.00414	62.5386	0.01627	81.3174	0.000481582	98.5919	0.00368
120.167	0.00408	62.8259	0.01619	81.5527	0.000464436	98.9014	0.00361
120.529	0.00402	63.1133	0.01612	81.7879	0.000447953	99.2109	0.00353
120.891	0.00396	63.4006	0.01604	82.0232	0.000432127	99.5203	0.00346
121.253	0.0039	63.6879	0.01596	82.2585	0.00041695	99.8298	0.00339
121.615	0.00384	63.9753	0.01588	82.4937	0.000402415	100.139	0.00331
121.977	0.00378	64.2626	0.01579	82.729	0.000388512	100.449	0.00323
122.339	0.00373	64.5499	0.01571	82.9643	0.000375232	100.758	0.00316
122.7	0.00367	64.8373	0.01562	83.1995	0.000362567	101.068	0.00308
123.062	0.00362	65.1246	0.01553	83.4348	0.000350507	101.377	0.003
123.424	0.00357	65.4119	0.01544	83.67	0.000339041	101.687	0.00292
123.786	0.00352	65.6993	0.01534	83.9053	0.00032816	101.996	0.00285
124.148	0.00347	65.9866	0.01524	84.1406	0.000317852	102.306	0.00277
124.51	0.00342	66.2739	0.01514	84.3758	0.000308107	102.615	0.00269
124.872	0.00337	66.5612	0.01504	84.6111	0.000298912	102.924	0.00261
125.233	0.00333	66.8486	0.01494	84.8464	0.000290258	103.234	0.00254
125.595	0.00328	67.1359	0.01484	85.0816	0.000282131	103.543	0.00246
125.957	0.00324	67.4232	0.01473	85.3169	0.00027452	103.853	0.00238
126.319	0.00319	67.7106	0.01462	85.5521	0.000267412	104.162	0.00231
126.681	0.00315	67.9979	0.01451	85.7874	0.000260796	104.472	0.00224
127.043	0.00311	68.2852	0.0144	86.0227	0.000254659	104.781	0.00216
127.405	0.00307	68.5726	0.01428	86.2579	0.000248988	105.091	0.00209
127.767	0.00303	68.8599	0.01417	86.4932	0.00024377	105.4	0.00202
128.128	0.00299	69.1472	0.01405	86.7285	0.000238993	105.71	0.00195
128.49	0.00296	69.4346	0.01393	86.9637	0.000234643	106.019	0.00188
128.852	0.00292	69.7219	0.01381	87.199	0.000230708	106.329	0.00181
129.214	0.00289	70.0092	0.01369	87.4343	0.000227175	106.638	0.00175
129.576	0.00285	70.2965	0.01357	87.6695	0.000224031	106.948	0.00168
129.938	0.00282	70.5839	0.01344	87.9048	0.000221262	107.257	0.00162
130.3	0.00279	70.8712	0.01332	88.1401	0.000218856	107.567	0.00156
130.662	0.00275	71.1585	0.01319	88.3753	0.000216799	107.876	0.0015
131.023	0.00272	71.4459	0.01306	88.6106	0.000215079	108.185	0.00144
131.385	0.00269	71.7332	0.01293	88.8458	0.000213683	108.495	0.00139
131.747	0.00266	72.0205	0.0128	89.0811	0.000212597	108.804	0.00133
132.109	0.00264	72.3079	0.01267	89.3164	0.000211808	109.114	0.00128
132.471	0.00261	72.5952	0.01254	89.5516	0.000211305	109.423	0.00123
132.833	0.00258	72.8825	0.01241	89.7869	0.000211074	109.733	0.00118
133.195	0.00256	73.1698	0.01228	90.0222	0.000211102	110.042	0.00114
133.557	0.00253	73.4572	0.01214	90.2574	0.000211377	110.352	0.00109
133.918	0.00251	73.7445	0.01201	90.4927	0.000211887	110.661	0.00105
134.28	0.00248	74.0318	0.01187	90.728	0.000212619	110.971	0.001
134.642	0.00246	74.3192	0.01174	90.9632	0.00021356	111.28	0.000964839
135.004	0.00244	74.6065	0.0116	91.1985	0.000214699	111.59	0.000926628
135.366	0.00242	74.8938	0.01147	91.4337	0.000216024	111.899	0.000890204
135.728	0.00239	75.1812	0.01133	91.669	0.000217523	112.209	0.000855561
136.09	0.00237	75.4685	0.0112	91.9043	0.000219184	112.518	0.000822694
136.452	0.00235	75.7558	0.01106	92.1395	0.000220995	112.827	0.000791592
136.813	0.00234	76.0432	0.01093	92.3748	0.000222946	113.137	0.000762247
137.175	0.00232	76.3305	0.01079	92.6101	0.000225024	113.446	0.000734645
137.537	0.0023	76.6178	0.01066	92.8453	0.000227219	113.756	0.000708774
137.899	0.00228	76.9052	0.01052	93.0806	0.00022952	114.065	0.000684617
138.261	0.00227	77.1925	0.01039	93.3158	0.000231915	114.375	0.000662158
138.623	0.00225	77.4798	0.01025	93.5511	0.000234395	114.684	0.000641378
138.985	0.00223	77.7671	0.01012	93.7864	0.00023695	114.994	0.000622256
139.346	0.00222	78.0545	0.00999	94.0216	0.000239567	115.303	0.000604769
139.708	0.0022	78.3418	0.00986	94.2569	0.000242239	115.613	0.000588893
140.07	0.00219	78.6291	0.00972	94.4922	0.000244955	115.922	0.000574601
140.432	0.00218	78.9165	0.00959	94.7274	0.000247705	116.232	0.000561864
140.794	0.00216	79.2038	0.00946	94.9627	0.00025048	116.541	0.00055065
141.156	0.00215	79.4911	0.00933	95.198	0.000253272	116.851	0.000540927
141.518	0.00214	79.7785	0.0092	95.4332	0.00025607	117.16	0.000532658
141.88	0.00213	80.0658	0.00907	95.6685	0.000258867	117.469	0.000525804
142.241	0.00212	80.3531	0.00895	95.9038	0.000261655	117.779	0.000520324
142.603	0.00211	80.6405	0.00882	96.139	0.000264424	118.088	0.000516175
142.965	0.0021	80.9278	0.00869	96.3743	0.000267167	118.398	0.000513309
143.327	0.00209	81.2151	0.00857	96.6095	0.000269877	118.707	0.000511678
143.689	0.00208	81.5024	0.00845	96.8448	0.000272547	119.017	0.000511229
144.051	0.00207	81.7898	0.00832	97.0801	0.000275169	119.326	0.000511908
144.413	0.00206	82.0771	0.0082	97.3153	0.000277736	119.636	0.000513657
144.775	0.00205	82.3644	0.00808	97.5506	0.000280243	119.945	0.000516417
145.136	0.00204	82.6518	0.00796	97.7859	0.000282683	120.255	0.000520125
145.498	0.00203	82.9391	0.00784	98.0211	0.00028505	120.564	0.000524717
145.86	0.00203	83.2264	0.00773	98.2564	0.000287339	120.874	0.000530124
146.222	0.00202	83.5138	0.00761	98.4917	0.000289545	121.183	0.000536279
146.584	0.00201	83.8011	0.0075	98.7269	0.000291663	121.493	0.000543111
146.946	0.002	84.0884	0.00738	98.9622	0.000293688	121.802	0.000550546
147.308	0.002	84.3757	0.00727	99.1975	0.000295617	122.111	0.000558513
147.67	0.00199	84.6631	0.00716	99.4327	0.000297445	122.421	0.000566934
148.031	0.00199	84.9504	0.00705	99.668	0.000299169	122.73	0.000575736
148.393	0.00198	85.2377	0.00694	99.9032	0.000300787	123.04	0.000584843
148.755	0.00197	85.5251	0.00683	100.138	0.000302294	123.349	0.000594177
149.117	0.00197	85.8124	0.00673	100.374	0.00030369	123.659	0.000603665
149.479	0.00196	86.0997	0.00662	100.609	0.000304971	123.968	0.00061323
149.841	0.00196	86.3871	0.00652	100.844	0.000306136	124.278	0.000622799
150.203	0.00195	86.6744	0.00641	101.08	0.000307184	124.587	0.000632299
150.564	0.00195	86.9617	0.00631	101.315	0.000308115	124.897	0.00064166
150.926	0.00194	87.2491	0.00621	101.55	0.000308926	125.206	0.000650814
151.288	0.00194	87.5364	0.00611	101.785	0.000309618	125.516	0.000659694
151.65	0.00194	87.8237	0.00602	102.021	0.000310191	125.825	0.000668238
152.012	0.00193	88.1111	0.00592	102.256	0.000310645	126.135	0.000676388
152.374	0.00193	88.3984	0.00583	102.491	0.000310982	126.444	0.000684086
152.736	0.00192	88.6857	0.00573	102.726	0.000311201	126.753	0.000691281
153.098	0.00192	88.973	0.00564	102.962	0.000311305	127.063	0.000697926
153.459	0.00192	89.2604	0.00555	103.197	0.000311295	127.372	0.000703979
153.821	0.00191	89.5477	0.00546	103.432	0.000311173	127.682	0.000709401
154.183	0.00191	89.835	0.00537	103.667	0.000310942	127.991	0.000714158
154.545	0.00191	90.1224	0.00529	103.903	0.000310603	128.301	0.000718224
154.907	0.0019	90.4097	0.0052	104.138	0.00031016	128.61	0.000721575
155.269	0.0019	90.697	0.00512	104.373	0.000309616	128.92	0.000724195
155.631	0.0019	90.9844	0.00503	104.609	0.000308973	129.229	0.00072607
155.993	0.0019	91.2717	0.00495	104.844	0.000308237	129.539	0.000727195
156.354	0.00189	91.559	0.00487	105.079	0.00030741	129.848	0.000727568
156.716	0.00189	91.8464	0.00479	105.314	0.000306496	130.158	0.000727192
157.078	0.00189	92.1337	0.00472	105.55	0.0003055	130.467	0.000726076
157.44	0.00188	92.421	0.00464	105.785	0.000304426	130.777	0.000724235
157.802	0.00188	92.7083	0.00457	106.02	0.000303279	131.086	0.000721686
158.164	0.00188	92.9957	0.00449	106.255	0.000302062	131.395	0.000718451
158.526	0.00188	93.283	0.00442	106.491	0.000300782	131.705	0.000714558
158.888	0.00187	93.5703	0.00435	106.726	0.000299443	132.014	0.000710036
159.249	0.00187	93.8577	0.00428	106.961	0.000298049	132.324	0.00070492
159.611	0.00187	94.145	0.00422	107.196	0.000296607	132.633	0.000699247
159.973	0.00186	94.4323	0.00415	107.432	0.000295121	132.943	0.000693056
160.335	0.00186	94.7197	0.00408	107.667	0.000293596	133.252	0.000686389
160.697	0.00186	95.007	0.00402	107.902	0.000292038	133.562	0.000679289
161.059	0.00186	95.2943	0.00396	108.137	0.000290452	133.871	0.000671803
161.421	0.00185	95.5816	0.0039	108.373	0.000288844	134.181	0.000663975
161.782	0.00185	95.869	0.00384	108.608	0.000287218	134.49	0.000655855
162.144	0.00185	96.1563	0.00378	108.843	0.000285579	134.8	0.000647488
162.506	0.00185	96.4436	0.00372	109.079	0.000283934	135.109	0.000638922
162.868	0.00184	96.731	0.00367	109.314	0.000282287	135.419	0.000630203
163.23	0.00184	97.0183	0.00361	109.549	0.000280643	135.728	0.000621379
163.592	0.00184	97.3056	0.00356	109.784	0.000279007	136.037	0.000612493
163.954	0.00183	97.593	0.00351	110.02	0.000277384	136.347	0.00060359
164.316	0.00183	97.8803	0.00346	110.255	0.000275779	136.656	0.000594711
164.677	0.00183	98.1676	0.00341	110.49	0.000274195	136.966	0.000585896
165.039	0.00182	98.455	0.00336	110.725	0.000272639	137.275	0.000577183
165.401	0.00182	98.7423	0.00331	110.961	0.000271113	137.585	0.000568608
165.763	0.00182	99.0296	0.00327	111.196	0.000269622	137.894	0.000560204
166.125	0.00181	99.317	0.00322	111.431	0.00026817	138.204	0.000552001
166.487	0.00181	99.6043	0.00318	111.666	0.00026676	138.513	0.000544027
166.849	0.00181	99.8916	0.00314	111.902	0.000265396	138.823	0.000536307
167.211	0.0018	100.179	0.0031	112.137	0.000264082	139.132	0.000528864
167.572	0.0018	100.466	0.00306	112.372	0.00026282	139.442	0.000521718
167.934	0.00179	100.754	0.00302	112.607	0.000261613	139.751	0.000514884
168.296	0.00179	101.041	0.00298	112.843	0.000260464	140.061	0.000508379
168.658	0.00179	101.328	0.00294	113.078	0.000259374	140.37	0.000502212
169.02	0.00178	101.616	0.00291	113.313	0.000258347	140.68	0.000496393
169.382	0.00178	101.903	0.00287	113.549	0.000257384	140.989	0.000490929
169.744	0.00177	102.19	0.00284	113.784	0.000256487	141.298	0.000485823
170.106	0.00177	102.478	0.0028	114.019	0.000255657	141.608	0.000481077
170.467	0.00176	102.765	0.00277	114.254	0.000254894	141.917	0.000476692
170.829	0.00176	103.052	0.00274	114.49	0.000254201	142.227	0.000472664
171.191	0.00175	103.34	0.00271	114.725	0.000253577	142.536	0.000468989
171.553	0.00175	103.627	0.00268	114.96	0.000253022	142.846	0.000465663
171.915	0.00174	103.914	0.00265	115.195	0.000252538	143.155	0.000462676
172.277	0.00174	104.202	0.00262	115.431	0.000252123	143.465	0.00046002
172.639	0.00173	104.489	0.00259	115.666	0.000251777	143.774	0.000457686
173.001	0.00173	104.776	0.00256	115.901	0.0002515	144.084	0.00045566
173.362	0.00172	105.064	0.00253	116.136	0.00025129	144.393	0.00045393
173.724	0.00172	105.351	0.0025	116.372	0.000251146	144.703	0.000452484
174.086	0.00171	105.638	0.00247	116.607	0.000251068	145.012	0.000451306
174.448	0.00171	105.926	0.00244	116.842	0.000251053	145.322	0.00045038
174.81	0.0017	106.213	0.00242	117.077	0.0002511	145.631	0.000449692
175.172	0.00169	106.5	0.00239	117.313	0.000251206	145.94	0.000449224
175.534	0.00169	106.788	0.00236	117.548	0.000251369	146.25	0.000448959
175.895	0.00168	107.075	0.00234	117.783	0.000251588	146.559	0.000448879
176.257	0.00168	107.362	0.00231	118.019	0.000251859	146.869	0.000448967
176.619	0.00167	107.65	0.00228	118.254	0.00025218	147.178	0.000449203
176.981	0.00166	107.937	0.00226	118.489	0.000252547	147.488	0.00044957
177.343	0.00166	108.224	0.00223	118.724	0.000252958	147.797	0.000450048
177.705	0.00165	108.512	0.0022	118.96	0.00025341	148.107	0.000450618
178.067	0.00164	108.799	0.00218	119.195	0.000253899	148.416	0.00045126
178.429	0.00164	109.086	0.00215	119.43	0.000254422	148.726	0.000451955
178.79	0.00163	109.374	0.00212	119.665	0.000254976	149.035	0.000452684
179.152	0.00162	109.661	0.0021	119.901	0.000255556	149.345	0.000453425
179.514	0.00161	109.948	0.00207	120.136	0.00025616	149.654	0.000454161
179.876	0.00161	110.236	0.00204	120.371	0.000256783	149.964	0.00045487
180.238	0.0016	110.523	0.00201	120.606	0.000257422	150.273	0.000455532
180.6	0.00159	110.81	0.00199	120.842	0.000258073	150.582	0.00045613
180.962	0.00158	111.098	0.00196	121.077	0.000258732	150.892	0.000456642
181.324	0.00158	111.385	0.00193	121.312	0.000259396	151.201	0.00045705
181.685	0.00157	111.672	0.0019	121.547	0.000260061	151.511	0.000457334
182.047	0.00156	111.96	0.00188	121.783	0.000260722	151.82	0.000457476
182.409	0.00155	112.247	0.00185	122.018	0.000261376	152.13	0.000457458
182.771	0.00154	112.534	0.00182	122.253	0.00026202	152.439	0.000457262
183.133	0.00154	112.822	0.00179	122.489	0.00026265	152.749	0.00045687
183.495	0.00153	113.109	0.00177	122.724	0.000263262	153.058	0.000456267
183.857	0.00152	113.396	0.00174	122.959	0.000263852	153.368	0.000455435
184.219	0.00151	113.683	0.00171	123.194	0.000264418	153.677	0.000454361
184.58	0.0015	113.971	0.00168	123.43	0.000264955	153.987	0.00045303
184.942	0.00149	114.258	0.00165	123.665	0.000265461	154.296	0.000451428
185.304	0.00148	114.545	0.00163	123.9	0.000265933	154.606	0.000449544
185.666	0.00148	114.833	0.0016	124.135	0.000266368	154.915	0.000447367
186.028	0.00147	115.12	0.00157	124.371	0.000266762	155.224	0.000444886
186.39	0.00146	115.407	0.00154	124.606	0.000267113	155.534	0.000442093
186.752	0.00145	115.695	0.00152	124.841	0.000267419	155.843	0.000438982
187.113	0.00144	115.982	0.00149	125.076	0.000267677	156.153	0.000435546
187.475	0.00143	116.269	0.00146	125.312	0.000267884	156.462	0.000431781
187.837	0.00142	116.557	0.00143	125.547	0.00026804	156.772	0.000427685
188.199	0.00141	116.844	0.00141	125.782	0.000268141	157.081	0.000423256
188.561	0.0014	117.131	0.00138	126.018	0.000268187	157.391	0.000418495
188.923	0.00139	117.419	0.00135	126.253	0.000268176	157.7	0.000413403
189.285	0.00138	117.706	0.00133	126.488	0.000268106	158.01	0.000407984
189.647	0.00137	117.993	0.0013	126.723	0.000267976	158.319	0.000402244
190.008	0.00136	118.281	0.00127	126.959	0.000267786	158.629	0.000396189
190.37	0.00135	118.568	0.00125	127.194	0.000267534	158.938	0.000389828
190.732	0.00134	118.855	0.00122	127.429	0.000267221	159.248	0.00038317
191.094	0.00133	119.143	0.0012	127.664	0.000266846	159.557	0.000376227
191.456	0.00132	119.43	0.00117	127.9	0.000266408	159.867	0.000369011
191.818	0.00131	119.717	0.00115	128.135	0.000265909	160.176	0.000361537
192.18	0.0013	120.005	0.00112	128.37	0.000265348	160.485	0.00035382
192.542	0.00129	120.292	0.0011	128.605	0.000264725	160.795	0.000345875
192.903	0.00128	120.579	0.00108	128.841	0.000264042	161.104	0.000337722
193.265	0.00127	120.867	0.00106	129.076	0.0002633	161.414	0.000329377
193.627	0.00126	121.154	0.00103	129.311	0.000262499	161.723	0.00032086
193.989	0.00125	121.441	0.00101	129.546	0.000261641	162.033	0.000312192
194.351	0.00124	121.729	0.000989247	129.782	0.000260727	162.342	0.000303393
194.713	0.00123	122.016	0.000968063	130.017	0.000259759	162.652	0.000294483
195.075	0.00122	122.303	0.000947304	130.252	0.00025874	162.961	0.000285485
195.437	0.00121	122.591	0.000926973	130.488	0.00025767	163.271	0.00027642
195.798	0.0012	122.878	0.000907073	130.723	0.000256553	163.58	0.000267309
196.16	0.00119	123.165	0.000887608	130.958	0.00025539	163.89	0.000258174
196.522	0.00118	123.453	0.000868579	131.193	0.000254185	164.199	0.000249036
196.884	0.00117	123.74	0.000849986	131.429	0.000252939	164.509	0.000239918
197.246	0.00116	124.027	0.000831831	131.664	0.000251656	164.818	0.000230839
197.608	0.00115	124.315	0.000814112	131.899	0.000250339	165.127	0.000221819
197.97	0.00114	124.602	0.000796828	132.134	0.000248991	165.437	0.00021288
198.332	0.00112	124.889	0.000779977	132.37	0.000247614	165.746	0.00020404
198.693	0.00111	125.177	0.000763558	132.605	0.000246213	166.056	0.000195316
199.055	0.0011	125.464	0.000747567	132.84	0.000244791	166.365	0.000186728
199.417	0.00109	125.751	0.000732001	133.075	0.000243351	166.675	0.00017829
199.779	0.00108	126.039	0.000716856	133.311	0.000241898	166.984	0.00017002
200.141	0.00107	126.326	0.000702128	133.546	0.000240434	167.294	0.000161931
200.503	0.00106	126.613	0.000687811	133.781	0.000238963	167.603	0.000154039
200.865	0.00105	126.901	0.000673902	134.016	0.00023749	167.913	0.000146354
201.226	0.00104	127.188	0.000660394	134.252	0.000236017	168.222	0.000138889
201.588	0.00102	127.475	0.000647281	134.487	0.00023455	168.532	0.000131655
201.95	0.00101	127.763	0.000634557	134.722	0.000233091	168.841	0.000124661
202.312	0.001	128.05	0.000622216	134.958	0.000231645	169.151	0.000117916
202.674	0.000991335	128.337	0.000610251	135.193	0.000230216	169.46	0.000111427
203.036	0.000980164	128.625	0.000598654	135.428	0.000228807	169.769	0.000105201
203.398	0.000968999	128.912	0.000587419	135.663	0.000227423	170.079	9.92444e-05
203.76	0.000957844	129.199	0.000576538	135.899	0.000226067	170.388	9.35613e-05
204.121	0.000946701	129.487	0.000566003	136.134	0.000224743	170.698	8.81559e-05
204.483	0.000935574	129.774	0.000555806	136.369	0.000223455	171.007	8.30317e-05
204.845	0.000924467	130.061	0.000545939	136.604	0.000222206	171.317	7.81912e-05
205.207	0.000913384	130.349	0.000536394	136.84	0.000221	171.626	7.36365e-05
205.569	0.000902328	130.636	0.000527162	137.075	0.000219841	171.936	6.93691e-05
205.931	0.000891302	130.923	0.000518234	137.31	0.000218731	172.245	6.53898e-05
206.293	0.00088031	131.211	0.000509602	137.545	0.000217675	172.555	6.16993e-05
206.655	0.000869355	131.498	0.000501257	137.781	0.000216676	172.864	5.82977e-05
207.016	0.000858442	131.785	0.00049319	138.016	0.000215736	173.174	5.51848e-05
207.378	0.000847573	132.073	0.000485391	138.251	0.000214858	173.483	5.23604e-05
207.74	0.000836751	132.36	0.000477852	138.486	0.000214045	173.793	4.98239e-05
208.102	0.000825981	132.647	0.000470564	138.722	0.000213301	174.102	4.75748e-05
208.464	0.000815266	132.935	0.000463517	138.957	0.000212627	174.411	4.56123e-05
208.826	0.000804608	133.222	0.000456702	139.192	0.000212025	174.721	4.39357e-05
209.188	0.000794011	133.509	0.00045011	139.428	0.000211498	175.03	4.25444e-05
209.55	0.000783478	133.797	0.000443731	139.663	0.000211048	175.34	4.14377e-05
209.911	0.000773012	134.084	0.000437557	139.898	0.000210677	175.649	4.06152e-05
210.273	0.000762616	134.371	0.000431578	140.133	0.000210385	175.959	4.00765e-05
210.635	0.000752292	134.659	0.000425784	140.369	0.000210176	176.268	3.98214e-05
210.997	0.000742044	134.946	0.000420168	140.604	0.000210048	176.578	3.98495e-05
211.359	0.000731873	135.233	0.00041472	140.839	0.000210005	176.887	4.0161e-05
211.721	0.000721783	135.521	0.000409431	141.074	0.000210045	177.197	4.0756e-05
212.083	0.000711776	135.808	0.000404293	141.31	0.000210171	177.506	4.16346e-05
212.445	0.000701853	136.095	0.000399296	141.545	0.000210381	177.816	4.27972e-05
212.806	0.000692018	136.383	0.000394433	141.78	0.000210677	178.125	4.42441e-05
213.168	0.000682271	136.67	0.000389696	142.015	0.000211058	178.435	4.59755e-05
213.53	0.000672615	136.957	0.000385075	142.251	0.000211524	178.744	4.79918e-05
213.892	0.000663051	137.245	0.000380564	142.486	0.000212074	179.053	5.0293e-05
214.254	0.000653581	137.532	0.000376154	142.721	0.000212708	179.363	5.28794e-05
214.616	0.000644206	137.819	0.000371839	142.956	0.000213423	179.672	5.57505e-05
214.978	0.000634928	138.107	0.000367611	143.192	0.00021422	179.982	5.89059e-05
215.339	0.000625747	138.394	0.000363463	143.427	0.000215096	180.291	6.23446e-05
215.701	0.000616665	138.681	0.000359388	143.662	0.00021605	180.601	6.60654e-05
216.063	0.000607682	138.969	0.000355381	143.898	0.000217081	180.91	7.00663e-05
216.425	0.000598799	139.256	0.000351434	144.133	0.000218184	181.22	7.43449e-05
216.787	0.000590017	139.543	0.000347543	144.368	0.00021936	181.529	7.8898e-05
217.149	0.000581335	139.831	0.000343701	144.603	0.000220604	181.839	8.37216e-05
217.511	0.000572754	140.118	0.000339904	144.839	0.000221914	182.148	8.88109e-05
217.873	0.000564275	140.405	0.000336146	145.074	0.000223287	182.458	9.41604e-05
218.234	0.000555896	140.693	0.000332424	145.309	0.00022472	182.767	9.97632e-05
218.596	0.000547619	140.98	0.000328731	145.544	0.00022621	183.077	0.000105612
218.958	0.000539442	141.267	0.000325065	145.78	0.000227753	183.386	0.000111697
219.32	0.000531365	141.555	0.000321423	146.015	0.000229345	183.696	0.000118009
219.682	0.000523388	141.842	0.000317799	146.25	0.000230983	184.005	0.000124537
220.044	0.00051551	142.129	0.000314192	146.485	0.000232663	184.314	0.000131268
220.406	0.000507731	142.417	0.000310599	146.721	0.00023438	184.624	0.00013819
220.768	0.000500049	142.704	0.000307016	146.956	0.00023613	184.933	0.000145286
221.129	0.000492463	142.991	0.000303443	147.191	0.000237909	185.243	0.000152541
221.491	0.000484973	143.279	0.000299877	147.427	0.000239712	185.552	0.000159939
221.853	0.000477578	143.566	0.000296316	147.662	0.000241535	185.862	0.00016746
222.215	0.000470275	143.853	0.000292759	147.897	0.000243373	186.171	0.000175085
222.577	0.000463065	144.141	0.000289205	148.132	0.000245221	186.481	0.000182794
222.939	0.000455945	144.428	0.000285653	148.368	0.000247075	186.79	0.000190566
223.301	0.000448914	144.715	0.000282102	148.603	0.000248928	187.1	0.000198379
223.663	0.000441971	145.003	0.000278552	148.838	0.000250778	187.409	0.00020621
224.024	0.000435114	145.29	0.000275003	149.073	0.000252618	187.719	0.000214036
224.386	0.000428342	145.577	0.000271455	149.309	0.000254443	188.028	0.000221833
224.748	0.000421653	145.865	0.000267908	149.544	0.000256249	188.338	0.000229577
225.11	0.000415046	146.152	0.000264361	149.779	0.00025803	188.647	0.000237245
225.472	0.000408519	146.439	0.000260817	150.014	0.000259782	188.956	0.000244814
225.834	0.00040207	146.727	0.000257275	150.25	0.000261499	189.266	0.000252259
226.196	0.000395697	147.014	0.000253736	150.485	0.000263177	189.575	0.000259559
226.557	0.0003894	147.301	0.000250201	150.72	0.000264811	189.885	0.000266692
226.919	0.000383176	147.589	0.000246671	150.955	0.000266395	190.194	0.000273638
227.281	0.000377024	147.876	0.000243147	151.191	0.000267926	190.504	0.000280377
227.643	0.000370941	148.163	0.00023963	151.426	0.000269397	190.813	0.000286891
228.005	0.000364928	148.451	0.000236122	151.661	0.000270806	191.123	0.000293166
228.367	0.000358981	148.738	0.000232624	151.897	0.000272147	191.432	0.000299188
228.729	0.0003531	149.025	0.000229136	152.132	0.000273417	191.742	0.000304944
229.091	0.000347282	149.313	0.000225661	152.367	0.00027461	192.051	0.000310427
229.452	0.000341527	149.6	0.0002222	152.602	0.000275723	192.361	0.000315631
229.814	0.000335833	149.887	0.000218753	152.838	0.000276752	192.67	0.000320551
230.176	0.000330198	150.174	0.000215323	153.073	0.000277693	192.98	0.000325188
230.538	0.000324621	150.462	0.000211911	153.308	0.000278543	193.289	0.000329546
230.9	0.000319101	150.749	0.000208518	153.543	0.000279298	193.598	0.00033363
231.262	0.000313637	151.036	0.000205145	153.779	0.000279955	193.908	0.00033745
231.624	0.000308227	151.324	0.000201794	154.014	0.000280511	194.217	0.000341019
231.986	0.00030287	151.611	0.000198465	154.249	0.000280963	194.527	0.000344354
232.347	0.000297566	151.898	0.000195161	154.484	0.000281308	194.836	0.000347474
232.709	0.000292312	152.186	0.000191881	154.72	0.000281545	195.146	0.000350403
233.071	0.000287108	152.473	0.000188627	154.955	0.00028167	195.455	0.000353167
233.433	0.000281954	152.76	0.000185401	155.19	0.000281682	195.765	0.000355794
233.795	0.000276848	153.048	0.000182202	155.425	0.00028158	196.074	0.000358317
234.157	0.00027179	153.335	0.000179032	155.661	0.000281361	196.384	0.00036077
234.519	0.000266778	153.622	0.000175891	155.896	0.000281025	196.693	0.000363187
234.881	0.000261813	153.91	0.00017278	156.131	0.000280569	197.003	0.000365609
235.242	0.000256894	154.197	0.0001697	156.367	0.000279995	197.312	0.000368072
235.604	0.000252019	154.484	0.000166651	156.602	0.0002793	197.622	0.000370617
235.966	0.00024719	154.772	0.000163634	156.837	0.000278484	197.931	0.000373284
236.328	0.000242404	155.059	0.000160649	157.072	0.000277548	198.24	0.000376111
236.69	0.000237663	155.346	0.000157696	157.308	0.000276492	198.55	0.000379139
237.052	0.000232965	155.634	0.000154776	157.543	0.000275315	198.859	0.000382404
237.414	0.000228312	155.921	0.000151889	157.778	0.000274019	199.169	0.00038594
237.776	0.000223701	156.208	0.000149035	158.013	0.000272603	199.478	0.000389781
238.137	0.000219134	156.496	0.000146213	158.249	0.00027107	199.788	0.000393956
238.499	0.00021461	156.783	0.000143425	158.484	0.000269421	200.097	0.00039849
238.861	0.000210129	157.07	0.000140669	158.719	0.000267656	200.407	0.000403403
239.223	0.000205692	157.358	0.000137947	158.954	0.000265778	200.716	0.000408713
239.585	0.000201299	157.645	0.000135257	159.19	0.000263789	201.026	0.00041443
239.947	0.000196949	157.932	0.0001326	159.425	0.000261689	201.335	0.000420558
240.309	0.000192643	158.22	0.000129975	159.66	0.000259483	201.645	0.000427098
240.67	0.000188381	158.507	0.000127382	159.895	0.000257172	201.954	0.000434041
241.032	0.000184164	158.794	0.000124821	160.131	0.000254758	202.264	0.000441373
241.394	0.000179991	159.082	0.000122291	160.366	0.000252245	202.573	0.000449075
241.756	0.000175864	159.369	0.000119793	160.601	0.000249635	202.882	0.000457119
242.118	0.000171782	159.656	0.000117325	160.837	0.000246932	203.192	0.000465472
242.48	0.000167746	159.944	0.000114888	161.072	0.000244139	203.501	0.000474095
242.842	0.000163756	160.231	0.000112481	161.307	0.000241258	203.811	0.000482941
243.204	0.000159813	160.518	0.000110104	161.542	0.000238295	204.12	0.00049196
243.565	0.000155918	160.806	0.000107756	161.778	0.000235251	204.43	0.000501096
243.927	0.00015207	161.093	0.000105438	162.013	0.000232131	204.739	0.000510289
244.289	0.00014827	161.38	0.000103148	162.248	0.000228939	205.049	0.000519475
244.651	0.000144519	161.668	0.000100887	162.483	0.000225678	205.358	0.000528586
245.013	0.000140817	161.955	9.86542e-05	162.719	0.000222353	205.668	0.000537555
245.375	0.000137165	162.242	9.6449e-05	162.954	0.000218967	205.977	0.000546311
245.737	0.000133563	162.53	9.42715e-05	163.189	0.000215525	206.287	0.000554783
246.099	0.000130012	162.817	9.21212e-05	163.424	0.00021203	206.596	0.000562901
246.46	0.000126511	163.104	8.9998e-05	163.66	0.000208487	206.906	0.000570598
246.822	0.000123063	163.392	8.79016e-05	163.895	0.0002049	207.215	0.000577808
247.184	0.000119666	163.679	8.58319e-05	164.13	0.000201273	207.524	0.000584469
247.546	0.000116322	163.966	8.37886e-05	164.365	0.000197611	207.834	0.000590521
247.908	0.000113031	164.254	8.17716e-05	164.601	0.000193916	208.143	0.000595913
248.27	0.000109793	164.541	7.97807e-05	164.836	0.000190195	208.453	0.000600596
248.632	0.000106608	164.828	7.78159e-05	165.071	0.00018645	208.762	0.000604529
248.994	0.000103478	165.116	7.5877e-05	165.307	0.000182686	209.072	0.000607679
249.355	0.000100402	165.403	7.39641e-05	165.542	0.000178907	209.381	0.000610018
249.717	9.73807e-05	165.69	7.20769e-05	165.777	0.000175116	209.691	0.000611527
250.079	9.44143e-05	165.978	7.02156e-05	166.012	0.000171319	210	0.000612195
250.441	9.1503e-05	166.265	6.83802e-05	166.248	0.000167518	210.31	0.000612017
250.803	8.8647e-05	166.552	6.65705e-05	166.483	0.000163719	210.619	0.000610997
251.165	8.58465e-05	166.84	6.47867e-05	166.718	0.000159923	210.929	0.000609147
251.527	8.31017e-05	167.127	6.30289e-05	166.953	0.000156135	211.238	0.000606487
251.888	8.04125e-05	167.414	6.1297e-05	167.189	0.00015236	211.548	0.000603041
252.25	7.77792e-05	167.702	5.95912e-05	167.424	0.000148599	211.857	0.000598842
252.612	7.52016e-05	167.989	5.79116e-05	167.659	0.000144857	212.167	0.000593927
252.974	7.26798e-05	168.276	5.62582e-05	167.894	0.000141136	212.476	0.000588341
253.336	7.02137e-05	168.564	5.46311e-05	168.13	0.000137441	212.785	0.000582131
253.698	6.78032e-05	168.851	5.30306e-05	168.365	0.000133773	213.095	0.000575347
254.06	6.54482e-05	169.138	5.14566e-05	168.6	0.000130136	213.404	0.000568044
254.422	6.31485e-05	169.426	4.99093e-05	168.835	0.000126533	213.714	0.000560279
254.783	6.09038e-05	169.713	4.83889e-05	169.071	0.000122967	214.023	0.000552107
255.145	5.8714e-05	170	4.68954e-05	169.306	0.00011944	214.333	0.000543588
255.507	5.65787e-05	170.288	4.54289e-05	169.541	0.000115953	214.642	0.000534778
255.869	5.44976e-05	170.575	4.39896e-05	169.777	0.000112511	214.952	0.000525734
256.231	5.24704e-05	170.862	4.25776e-05	170.012	0.000109115	215.261	0.00051651
256.593	5.04965e-05	171.15	4.1193e-05	170.247	0.000105766	215.571	0.000507158
256.955	4.85757e-05	171.437	3.98358e-05	170.482	0.000102468	215.88	0.000497728
257.317	4.67074e-05	171.724	3.85061e-05	170.718	9.92206e-05	216.19	0.000488264
257.678	4.4891e-05	172.012	3.7204e-05	170.953	9.60269e-05	216.499	0.000478808
258.04	4.31261e-05	172.299	3.59296e-05	171.188	9.2888e-05	216.809	0.000469399
258.402	4.14121e-05	172.586	3.46828e-05	171.423	8.98053e-05	217.118	0.000460069
258.764	3.97483e-05	172.874	3.34636e-05	171.659	8.678e-05	217.427	0.000450847
259.126	3.81342e-05	173.161	3.22722e-05	171.894	8.38133e-05	217.737	0.000441757
259.488	3.6569e-05	173.448	3.11084e-05	172.129	8.09061e-05	218.046	0.000432819
259.85	3.50522e-05	173.736	2.99722e-05	172.364	7.80594e-05	218.356	0.000424046
260.212	3.35828e-05	174.023	2.88635e-05	172.6	7.52739e-05	218.665	0.000415451
260.573	3.21603e-05	174.31	2.77824e-05	172.835	7.25503e-05	218.975	0.00040704
260.935	3.07839e-05	174.598	2.67286e-05	173.07	6.9889e-05	219.284	0.000398815
261.297	2.94527e-05	174.885	2.5702e-05	173.306	6.72905e-05	219.594	0.000390776
261.659	2.8166e-05	175.172	2.47026e-05	173.541	6.4755e-05	219.903	0.000382919
262.021	2.69229e-05	175.46	2.37302e-05	173.776	6.22829e-05	220.213	0.000375236
262.383	2.57227e-05	175.747	2.27845e-05	174.011	5.98741e-05	220.522	0.00036772
262.745	2.45644e-05	176.034	2.18654e-05	174.247	5.75286e-05	220.832	0.000360359
263.107	2.34472e-05	176.322	2.09727e-05	174.482	5.52464e-05	221.141	0.000353139
263.468	2.23702e-05	176.609	2.0106e-05	174.717	5.30272e-05	221.451	0.000346049
263.83	2.13326e-05	176.896	1.92652e-05	174.952	5.08708e-05	221.76	0.000339072
264.192	2.03334e-05	177.184	1.845e-05	175.188	4.87768e-05	222.069	0.000332194
264.554	1.93718e-05	177.471	1.76601e-05	175.423	4.67448e-05	222.379	0.0003254
264.916	1.84468e-05	177.758	1.68951e-05	175.658	4.47742e-05	222.688	0.000318674
265.278	1.75575e-05	178.046	1.61547e-05	175.893	4.28644e-05	222.998	0.000312004
265.64	1.6703e-05	178.333	1.54385e-05	176.129	4.10149e-05	223.307	0.000305374
266.001	1.58825e-05	178.62	1.47463e-05	176.364	3.92247e-05	223.617	0.000298772
266.363	1.50949e-05	178.908	1.40776e-05	176.599	3.74933e-05	223.926	0.000292187
266.725	1.43394e-05	179.195	1.3432e-05	176.834	3.58197e-05	224.236	0.00028561
267.087	1.36151e-05	179.482	1.28091e-05	177.07	3.42031e-05	224.545	0.000279031
267.449	1.29211e-05	179.77	1.22085e-05	177.305	3.26425e-05	224.855	0.000272443
267.811	1.22565e-05	180.057	1.16297e-05	177.54	3.11369e-05	225.164	0.000265841
268.173	1.16203e-05	180.344	1.10724e-05	177.776	2.96854e-05	225.474	0.000259221
268.535	1.10117e-05	180.632	1.0536e-05	178.011	2.82868e-05	225.783	0.000252581
268.896	1.04299e-05	180.919	1.00201e-05	178.246	2.69402e-05	226.093	0.00024592
269.258	9.87396e-06	181.206	9.52424e-06	178.481	2.56444e-05	226.402	0.000239238
269.62	9.343e-06	181.494	9.04793e-06	178.717	2.43982e-05	226.711	0.000232538
269.982	8.83622e-06	181.781	8.5907e-06	178.952	2.32005e-05	227.021	0.000225824
270.344	8.35277e-06	182.068	8.15205e-06	179.187	2.20502e-05	227.33	0.000219099
270.706	7.89185e-06	182.356	7.73151e-06	179.422	2.09461e-05	227.64	0.00021237
271.068	7.45264e-06	182.643	7.32859e-06	179.658	1.98869e-05	227.949	0.000205643
271.43	7.03436e-06	182.93	6.94279e-06	179.893	1.88714e-05	228.259	0.000198926
271.791	6.63623e-06	183.218	6.57363e-06	180.128	1.78985e-05	228.568	0.000192228
272.153	6.25751e-06	183.505	6.22062e-06	180.363	1.6967e-05	228.878	0.000185556
272.515	5.89743e-06	183.792	5.88326e-06	180.599	1.60756e-05	229.187	0.00017892
272.877	5.55528e-06	184.08	5.56106e-06	180.834	1.52231e-05	229.497	0.00017233
273.239	5.23034e-06	184.367	5.25356e-06	181.069	1.44084e-05	229.806	0.000165796
273.601	4.92193e-06	184.654	4.96026e-06	181.304	1.36302e-05	230.116	0.000159327
273.963	4.62937e-06	184.942	4.68069e-06	181.54	1.28873e-05	230.425	0.000152932
274.325	4.35199e-06	185.229	4.41437e-06	181.775	1.21786e-05	230.735	0.000146623
274.686	4.08916e-06	185.516	4.16085e-06	182.01	1.15029e-05	231.044	0.000140407
275.048	3.84026e-06	185.804	3.91967e-06	182.246	1.0859e-05	231.353	0.000134294
275.41	3.60468e-06	186.091	3.69037e-06	182.481	1.02458e-05	231.663	0.000128293
275.772	3.38183e-06	186.378	3.4725e-06	182.716	9.66229e-06	231.972	0.000122411
276.134	3.17115e-06	186.666	3.26564e-06	182.951	9.10725e-06	232.282	0.000116656
276.496	2.97207e-06	186.953	3.06934e-06	183.187	8.57964e-06	232.591	0.000111035
276.858	2.78408e-06	187.24	2.8832e-06	183.422	8.07839e-06	232.901	0.000105555
277.219	2.60664e-06	187.528	2.7068e-06	183.657	7.60248e-06	233.21	0.000100221
277.581	2.43927e-06	187.815	2.53974e-06	183.892	7.15089e-06	233.52	9.50378e-05
277.943	2.28148e-06	188.102	2.38162e-06	184.128	6.72264e-06	233.829	9.00105e-05
278.305	2.1328e-06	188.389	2.23207e-06	184.363	6.31675e-06	234.139	8.51425e-05
278.667	1.99279e-06	188.677	2.09071e-06	184.598	5.93228e-06	234.448	8.04367e-05
279.029	1.86102e-06	188.964	1.95717e-06	184.833	5.56833e-06	234.758	7.58954e-05
279.391	1.73707e-06	189.251	1.83111e-06	185.069	5.22398e-06	235.067	7.15203e-05
279.753	1.62055e-06	189.539	1.71219e-06	185.304	4.89839e-06	235.377	6.73123e-05
280.114	1.51106e-06	189.826	1.60007e-06	185.539	4.59071e-06	235.686	6.32719e-05
280.476	1.40825e-06	190.113	1.49442e-06	185.774	4.30011e-06	235.995	5.93986e-05
280.838	1.31176e-06	190.401	1.39495e-06	186.01	4.02582e-06	236.305	5.56919e-05
281.2	1.22125e-06	190.688	1.30135e-06	186.245	3.76707e-06	236.614	5.21502e-05
281.562	1.1364e-06	190.975	1.21333e-06	186.48	3.52312e-06	236.924	4.87717e-05
281.924	1.05691e-06	191.263	1.1306e-06	186.716	3.29326e-06	237.233	4.55542e-05
282.286	9.82465e-07	191.55	1.05291e-06	186.951	3.0768e-06	237.543	4.24948e-05
282.648	9.12797e-07	191.837	9.79994e-07	187.186	2.87307e-06	237.852	3.95905e-05
283.009	8.47631e-07	192.125	9.11597e-07	187.421	2.68143e-06	238.162	3.68378e-05
283.371	7.86713e-07	192.412	8.47483e-07	187.657	2.50128e-06	238.471	3.42328e-05
283.733	7.29796e-07	192.699	7.87421e-07	187.892	2.33202e-06	238.781	3.17715e-05
284.095	6.76649e-07	192.987	7.31193e-07	188.127	2.17309e-06	239.09	2.94496e-05
284.457	6.27048e-07	193.274	6.78586e-07	188.362	2.02393e-06	239.4	2.72626e-05
284.819	5.80784e-07	193.561	6.29399e-07	188.598	1.88404e-06	239.709	2.52058e-05
285.181	5.37656e-07	193.849	5.83439e-07	188.833	1.7529e-06	240.019	2.32745e-05
285.543	4.97474e-07	194.136	5.40521e-07	189.068	1.63005e-06	240.328	2.14638e-05
285.904	4.60058e-07	194.423	5.00469e-07	189.303	1.51501e-06	240.638	1.97687e-05
286.266	4.25236e-07	194.711	4.63116e-07	189.539	1.40737e-06	240.947	1.81843e-05
286.628	3.92848e-07	194.998	4.28303e-07	189.774	1.30669e-06	241.256	1.67055e-05
286.99	3.6274e-07	195.285	3.95876e-07	190.009	1.21259e-06	241.566	1.53274e-05
287.352	3.34766e-07	195.573	3.65692e-07	190.244	1.12468e-06	241.875	1.4045e-05
287.714	3.08791e-07	195.86	3.37613e-07	190.48	1.0426e-06	242.185	1.28535e-05
288.076	2.84685e-07	196.147	3.11508e-07	190.715	9.66003e-07	242.494	1.17481e-05
288.438	2.62325e-07	196.435	2.87255e-07	190.95	8.94574e-07	242.804	1.07241e-05
288.799	2.41598e-07	196.722	2.64737e-07	191.186	8.27995e-07	243.113	9.7768e-06
289.161	2.22393e-07	197.009	2.43842e-07	191.421	7.65974e-07	243.423	8.90183e-06
289.523	2.04611e-07	197.297	2.24465e-07	191.656	7.0823e-07	243.732	8.09482e-06
289.885	1.88153e-07	197.584	2.06508e-07	191.891	6.545e-07	244.042	7.35158e-06
290.247	1.7293e-07	197.871	1.89877e-07	192.127	6.04531e-07	244.351	6.66806e-06
290.609	1.58858e-07	198.159	1.74484e-07	192.362	5.58088e-07	244.661	6.04038e-06
290.971	1.45856e-07	198.446	1.60246e-07	192.597	5.14945e-07	244.97	5.4648e-06
291.332	1.33849e-07	198.733	1.47084e-07	192.832	4.7489e-07	245.28	4.93775e-06
291.694	1.22769e-07	199.021	1.34924e-07	193.068	4.37724e-07	245.589	4.45585e-06
292.056	1.12547e-07	199.308	1.23698e-07	193.303	4.03256e-07	245.898	4.01584e-06
292.418	1.03125e-07	199.595	1.1334e-07	193.538	3.7131e-07	246.208	3.61467e-06
292.78	9.44426e-08	199.883	1.03789e-07	193.773	3.41717e-07	246.517	3.24942e-06
293.142	8.64475e-08	200.17	9.49872e-08	194.009	3.1432e-07	246.827	2.91735e-06
293.504	7.90889e-08	200.457	8.68815e-08	194.244	2.88968e-07	247.136	2.61587e-06
293.866	7.23199e-08	200.745	7.94213e-08	194.479	2.65524e-07	247.446	2.34256e-06
294.227	6.60968e-08	201.032	7.25596e-08	194.715	2.43855e-07	247.755	2.09512e-06
294.589	6.03785e-08	201.319	6.62521e-08	194.95	2.23838e-07	248.065	1.87143e-06
294.951	5.51271e-08	201.607	6.04578e-08	195.185	2.05357e-07	248.374	1.66949e-06
295.313	5.0307e-08	201.894	5.51382e-08	195.42	1.88304e-07	248.684	1.48744e-06
295.675	4.58852e-08	202.181	5.02575e-08	195.656	1.72578e-07	248.993	1.32355e-06
296.037	4.1831e-08	202.469	4.57822e-08	195.891	1.58083e-07	249.303	1.17621e-06
296.399	3.81159e-08	202.756	4.16812e-08	196.126	1.4473e-07	249.612	1.04395e-06
296.761	3.47133e-08	203.043	3.79256e-08	196.361	1.32436e-07	249.922	9.25371e-07
297.122	3.15986e-08	203.331	3.44884e-08	196.597	1.21124e-07	250.231	8.19216e-07
297.484	2.8749e-08	203.618	3.13444e-08	196.832	1.1072e-07	250.54	7.24313e-07
297.846	2.61434e-08	203.905	2.84706e-08	197.067	1.01157e-07	250.85	6.39588e-07
298.208	2.37622e-08	204.193	2.58453e-08	197.302	9.23726e-08	251.159	5.64052e-07
298.57	2.15871e-08	204.48	2.34485e-08	197.538	8.4307e-08	251.469	4.96803e-07
298.932	1.96014e-08	204.767	2.12616e-08	197.773	7.69056e-08	251.778	4.37012e-07
299.294	1.77896e-08	205.055	1.92676e-08	198.008	7.01176e-08	252.088	3.83927e-07
299.656	1.61373e-08	205.342	1.74504e-08	198.243	6.38955e-08	252.397	3.3686e-07
300.017	1.46313e-08	205.629	1.57955e-08	198.479	5.81953e-08	252.707	2.95186e-07
300.379	1.32594e-08	205.917	1.42893e-08	198.714	5.29761e-08	253.016	2.58338e-07
300.741	1.20103e-08	206.204	1.29193e-08	198.949	4.81999e-08	253.326	2.25801e-07
301.103	1.08735e-08	206.491	1.16739e-08	199.185	4.38316e-08	253.635	1.9711e-07
301.465	9.83959e-09	206.779	1.05424e-08	199.42	3.98384e-08	253.945	1.71845e-07
301.827	8.89968e-09	207.066	9.51517e-09	199.655	3.61902e-08	254.254	1.49627e-07
302.189	8.04569e-09	207.353	8.58306e-09	199.89	3.28591e-08	254.564	1.30115e-07
302.55	7.27016e-09	207.641	7.73782e-09	200.126	2.9819e-08	254.873	1.13004e-07
302.912	6.56626e-09	207.928	6.9718e-09	200.361	2.70462e-08	255.182	9.80174e-08
303.274	5.92769e-09	208.215	6.27801e-09	200.596	2.45185e-08	255.492	8.491e-08
303.636	5.3487e-09	208.503	5.65003e-09	200.831	2.22154e-08	255.801	7.34615e-08
303.998	4.82398e-09	208.79	5.08195e-09	201.067	2.01183e-08	256.111	6.34755e-08
304.36	4.34871e-09	209.077	4.56837e-09	201.302	1.82096e-08	256.42	5.47769e-08
304.722	3.91843e-09	209.365	4.10434e-09	201.537	1.64735e-08	256.73	4.72101e-08
305.084	3.52909e-09	209.652	3.68535e-09	201.772	1.48951e-08	257.039	4.06366e-08
305.445	3.17698e-09	209.939	3.30724e-09	202.008	1.3461e-08	257.349	3.49338e-08
305.807	2.85868e-09	210.227	2.96624e-09	202.243	1.21586e-08	257.658	2.99929e-08
306.169	2.5711e-09	210.514	2.65888e-09	202.478	1.09766e-08	257.968	2.5718e-08
306.531	2.3114e-09	210.801	2.38202e-09	202.713	9.9043e-09	258.277	2.20243e-08
306.893	2.077e-09	211.089	2.13278e-09	202.949	8.93212e-09	258.587	1.8837e-08
307.255	1.86553e-09	211.376	1.90854e-09	203.184	8.05118e-09	258.896	1.60904e-08
307.617	1.67485e-09	211.663	1.70691e-09	203.419	7.25336e-09	259.206	1.37268e-08
307.979	1.503e-09	211.951	1.52572e-09	203.655	6.5312e-09	259.515	1.16954e-08
308.34	1.34819e-09	212.238	1.363e-09	203.89	5.87789e-09	259.825	9.95191e-09
308.702	1.2088e-09	212.525	1.21695e-09	204.125	5.28718e-09	260.134	8.45753e-09
309.064	1.08336e-09	212.813	1.08594e-09	204.36	4.75336e-09	260.443	7.17838e-09
309.426	9.70515e-10	213.1	9.68493e-10	204.596	4.27122e-09	260.753	6.08491e-09
309.788	8.69059e-10	213.387	8.63266e-10	204.831	3.836e-09	261.062	5.15143e-09
310.15	7.77883e-10	213.675	7.69044e-10	205.066	3.44333e-09	261.372	4.35559e-09
310.512	6.95983e-10	213.962	6.84727e-10	205.301	3.08925e-09	261.681	3.678e-09
310.874	6.2245e-10	214.249	6.09316e-10	205.537	2.77014e-09	261.991	3.10185e-09
311.235	5.56459e-10	214.537	5.41912e-10	205.772	2.48271e-09	262.3	2.61262e-09
311.597	4.97264e-10	214.824	4.81699e-10	206.007	2.22394e-09	262.61	2.19774e-09
311.959	4.4419e-10	215.111	4.27943e-10	206.242	1.99111e-09	262.919	1.84639e-09
312.321	3.96624e-10	215.399	3.79977e-10	206.478	1.78173e-09	263.229	1.54923e-09
312.683	3.54014e-10	215.686	3.37205e-10	206.713	1.59354e-09	263.538	1.29823e-09
313.045	3.15861e-10	215.973	2.99085e-10	206.948	1.42448e-09	263.848	1.08651e-09
				207.183	1.2727e-09
				207.419	1.1365e-09
				207.654	1.01435e-09

## Sheet: Fig. 3d
Loading rate
DbpA-Decorin		DbpB-Decorin		DbpA-Laminin		DbpB-Laminin
LR	Force	LR	Force	LR	Force	LR	Force
22.8274	38.4034	0.67545	-25.2481	6.65359	-0.80605	1.45753	-29.4433
23.163	38.5478	0.68857	-25.0737	6.75315	-0.65718	1.48412	-29.2296
23.5036	38.6921	0.70195	-24.8992	6.85419	-0.50831	1.5112	-29.016
23.8491	38.8365	0.71558	-24.7248	6.95674	-0.35945	1.53877	-28.8023
24.1997	38.9808	0.72948	-24.5504	7.06083	-0.21058	1.56684	-28.5887
24.5555	39.1252	0.74365	-24.376	7.16648	-0.06172	1.59543	-28.375
24.9166	39.2696	0.7581	-24.2015	7.2737	0.08715	1.62454	-28.1614
25.2829	39.4139	0.77283	-24.0271	7.38253	0.23601	1.65418	-27.9477
25.6546	39.5583	0.78784	-23.8527	7.49299	0.38488	1.68435	-27.7341
26.0318	39.7026	0.80314	-23.6782	7.60511	0.53374	1.71509	-27.5205
26.4145	39.847	0.81875	-23.5038	7.7189	0.68261	1.74638	-27.3068
26.8028	39.9913	0.83465	-23.3294	7.83439	0.83148	1.77824	-27.0932
27.1969	40.1357	0.85086	-23.155	7.95161	0.98034	1.81068	-26.8795
27.5967	40.2801	0.86739	-22.9805	8.07058	1.12921	1.84372	-26.6659
28.0025	40.4244	0.88424	-22.8061	8.19134	1.27807	1.87735	-26.4522
28.4142	40.5688	0.90142	-22.6317	8.3139	1.42694	1.91161	-26.2386
28.8319	40.7131	0.91893	-22.4572	8.43829	1.5758	1.94648	-26.025
29.2558	40.8575	0.93678	-22.2828	8.56455	1.72467	1.98199	-25.8113
29.6859	41.0019	0.95498	-22.1084	8.69269	1.87353	2.01816	-25.5977
30.1224	41.1462	0.97353	-21.934	8.82275	2.0224	2.05498	-25.384
30.5652	41.2906	0.99244	-21.7595	8.95476	2.17126	2.09247	-25.1704
31.0146	41.435	1.01172	-21.5851	9.08875	2.32013	2.13064	-24.9567
31.4706	41.5793	1.03137	-21.4107	9.22473	2.469	2.16952	-24.7431
31.9333	41.7237	1.05141	-21.2362	9.36276	2.61786	2.2091	-24.5295
32.4027	41.868	1.07183	-21.0618	9.50285	2.76673	2.2494	-24.3158
32.8791	42.0124	1.09265	-20.8874	9.64503	2.91559	2.29044	-24.1022
33.3625	42.1568	1.11388	-20.7129	9.78934	3.06446	2.33223	-23.8885
33.853	42.3011	1.13552	-20.5385	9.93581	3.21332	2.37478	-23.6749
34.3507	42.4455	1.15758	-20.3641	10.0845	3.36219	2.41811	-23.4612
34.8558	42.5898	1.18006	-20.1897	10.2354	3.51105	2.46222	-23.2476
35.3682	42.7342	1.20299	-20.0152	10.3885	3.65992	2.50715	-23.0339
35.8882	42.8786	1.22636	-19.8408	10.5439	3.80879	2.55289	-22.8203
36.4158	43.0229	1.25018	-19.6664	10.7017	3.95765	2.59947	-22.6067
36.9512	43.1673	1.27446	-19.4919	10.8618	4.10652	2.64689	-22.393
37.4945	43.3116	1.29922	-19.3175	11.0243	4.25538	2.69518	-22.1794
38.0457	43.456	1.32446	-19.1431	11.1893	4.40425	2.74436	-21.9657
38.6051	43.6004	1.35019	-18.9687	11.3567	4.55311	2.79442	-21.7521
39.1727	43.7447	1.37642	-18.7942	11.5266	4.70198	2.84541	-21.5384
39.7486	43.8891	1.40316	-18.6198	11.6991	4.85084	2.89732	-21.3248
40.333	44.0334	1.43041	-18.4454	11.8741	4.99971	2.95018	-21.1111
40.9259	44.1778	1.4582	-18.2709	12.0518	5.14858	3.00401	-20.8975
41.5276	44.3222	1.48653	-18.0965	12.2321	5.29744	3.05881	-20.6839
42.1382	44.4665	1.5154	-17.9221	12.4151	5.44631	3.11462	-20.4702
42.7577	44.6109	1.54484	-17.7477	12.6009	5.59517	3.17144	-20.2566
43.3863	44.7552	1.57485	-17.5732	12.7894	5.74404	3.22931	-20.0429
44.0242	44.8996	1.60544	-17.3988	12.9808	5.8929	3.28822	-19.8293
44.6714	45.044	1.63663	-17.2244	13.175	6.04177	3.34822	-19.6156
45.3282	45.1883	1.66842	-17.0499	13.3721	6.19063	3.4093	-19.402
45.9946	45.3327	1.70083	-16.8755	13.5722	6.3395	3.4715	-19.1884
46.6709	45.477	1.73387	-16.7011	13.7753	6.48837	3.53484	-18.9747
47.357	45.6214	1.76756	-16.5267	13.9814	6.63723	3.59933	-18.7611
48.0532	45.7658	1.80189	-16.3522	14.1906	6.7861	3.665	-18.5474
48.7597	45.9101	1.83689	-16.1778	14.4029	6.93496	3.73187	-18.3338
49.4766	46.0545	1.87258	-16.0034	14.6184	7.08383	3.79995	-18.1201
50.204	46.1988	1.90895	-15.8289	14.8371	7.23269	3.86928	-17.9065
50.9421	46.3432	1.94604	-15.6545	15.0592	7.38156	3.93987	-17.6928
51.6911	46.4876	1.98384	-15.4801	15.2845	7.53042	4.01176	-17.4792
52.451	46.6319	2.02238	-15.3056	15.5131	7.67929	4.08495	-17.2656
53.2222	46.7763	2.06166	-15.1312	15.7453	7.82816	4.15948	-17.0519
54.0047	46.9206	2.10171	-14.9568	15.9809	7.97702	4.23536	-16.8383
54.7986	47.065	2.14254	-14.7824	16.22	8.12589	4.31264	-16.6246
55.6043	47.2094	2.18416	-14.6079	16.4627	8.27475	4.39132	-16.411
56.4218	47.3537	2.22659	-14.4335	16.709	8.42362	4.47144	-16.1973
57.2513	47.4981	2.26984	-14.2591	16.959	8.57248	4.55302	-15.9837
58.093	47.6424	2.31394	-14.0846	17.2127	8.72135	4.63608	-15.77
58.9471	47.7868	2.35889	-13.9102	17.4703	8.87021	4.72067	-15.5564
59.8138	47.9312	2.40471	-13.7358	17.7316	9.01908	4.80679	-15.3428
60.6931	48.0755	2.45142	-13.5613	17.997	9.16795	4.89449	-15.1291
61.5855	48.2199	2.49904	-13.3869	18.2662	9.31681	4.98379	-14.9155
62.4909	48.3642	2.54759	-13.2125	18.5395	9.46568	5.07472	-14.7018
63.4096	48.5086	2.59708	-13.0381	18.8169	9.61454	5.1673	-14.4882
64.3419	48.653	2.64753	-12.8636	19.0985	9.76341	5.26158	-14.2745
65.2879	48.7973	2.69896	-12.6892	19.3842	9.91227	5.35757	-14.0609
66.2477	48.9417	2.75139	-12.5148	19.6743	10.0611	5.45532	-13.8473
67.2217	49.0861	2.80483	-12.3404	19.9686	10.21	5.55485	-13.6336
68.21	49.2304	2.85932	-12.1659	20.2674	10.3589	5.6562	-13.42
69.2128	49.3748	2.91487	-11.9915	20.5707	10.5077	5.75939	-13.2063
70.2304	49.5191	2.97149	-11.8171	20.8784	10.6566	5.86447	-12.9927
71.2629	49.6635	3.02921	-11.6426	21.1908	10.8055	5.97146	-12.779
72.3106	49.8079	3.08806	-11.4682	21.5079	10.9543	6.08041	-12.5654
73.3738	49.9522	3.14804	-11.2938	21.8297	11.1032	6.19134	-12.3517
74.4525	50.0966	3.2092	-11.1193	22.1563	11.2521	6.3043	-12.1381
75.5471	50.2409	3.27154	-10.9449	22.4878	11.4009	6.41932	-11.9245
76.6578	50.3853	3.33509	-10.7705	22.8243	11.5498	6.53644	-11.7108
77.7849	50.5296	3.39988	-10.596	23.1658	11.6987	6.65569	-11.4972
78.9285	50.674	3.46592	-10.4216	23.5124	11.8475	6.77712	-11.2835
80.0889	50.8184	3.53325	-10.2472	23.8642	11.9964	6.90077	-11.0699
81.2663	50.9627	3.60189	-10.0728	24.2213	12.1453	7.02667	-10.8562
82.4611	51.1071	3.67186	-9.89834	24.5837	12.2941	7.15487	-10.6426
83.6735	51.2514	3.74318	-9.72391	24.9515	12.443	7.28541	-10.429
84.9036	51.3958	3.8159	-9.54948	25.3248	12.5919	7.41833	-10.2153
86.1519	51.5402	3.89003	-9.37505	25.7037	12.7407	7.55367	-10.0017
87.4185	51.6845	3.96559	-9.20062	26.0883	12.8896	7.69148	-9.78803
88.7038	51.8289	4.04263	-9.02619	26.4787	13.0384	7.83181	-9.57438
90.0079	51.9733	4.12116	-8.85176	26.8748	13.1873	7.9747	-9.36074
91.3312	52.1176	4.20121	-8.67733	27.277	13.3362	8.12019	-9.1471
92.674	52.262	4.28283	-8.5029	27.6851	13.485	8.26834	-8.93345
94.0365	52.4063	4.36602	-8.32847	28.0993	13.6339	8.4192	-8.71981
95.419	52.5507	4.45084	-8.15404	28.5197	13.7828	8.5728	-8.50616
96.8218	52.6951	4.5373	-7.97961	28.9465	13.9316	8.72921	-8.29252
98.2453	52.8394	4.62544	-7.80519	29.3796	14.0805	8.88847	-8.07888
99.6897	52.9838	4.71529	-7.63076	29.8192	14.2294	9.05064	-7.86523
101.155	53.1281	4.80689	-7.45633	30.2653	14.3782	9.21576	-7.65159
102.643	53.2725	4.90027	-7.2819	30.7182	14.5271	9.3839	-7.43795
104.152	53.4169	4.99546	-7.10747	31.1778	14.676	9.5551	-7.2243
105.683	53.5612	5.0925	-6.93304	31.6443	14.8248	9.72943	-7.01066
107.237	53.7056	5.19142	-6.75861	32.1177	14.9737	9.90694	-6.79701
108.813	53.8499	5.29227	-6.58418	32.5983	15.1226	10.0877	-6.58337
110.413	53.9943	5.39508	-6.40975	33.086	15.2714	10.2717	-6.36973
112.036	54.1387	5.49988	-6.23532	33.5811	15.4203	10.4591	-6.15608
113.683	54.283	5.60672	-6.06089	34.0835	15.5692	10.65	-5.94244
115.355	54.4274	5.71563	-5.88646	34.5935	15.718	10.8443	-5.72879
117.051	54.5717	5.82666	-5.71203	35.1111	15.8669	11.0421	-5.51515
118.772	54.7161	5.93985	-5.5376	35.6364	16.0158	11.2436	-5.30151
120.518	54.8605	6.05524	-5.36318	36.1696	16.1646	11.4487	-5.08786
122.29	55.0048	6.17286	-5.18875	36.7108	16.3135	11.6576	-4.87422
124.088	55.1492	6.29278	-5.01432	37.2601	16.4624	11.8703	-4.66058
125.912	55.2935	6.41502	-4.83989	37.8176	16.6112	12.0868	-4.44693
127.763	55.4379	6.53964	-4.66546	38.3834	16.7601	12.3074	-4.23329
129.642	55.5823	6.66667	-4.49103	38.9577	16.909	12.5319	-4.01964
131.548	55.7266	6.79618	-4.3166	39.5406	17.0578	12.7605	-3.806
133.482	55.871	6.9282	-4.14217	40.1322	17.2067	12.9933	-3.59236
135.444	56.0153	7.06278	-3.96774	40.7327	17.3556	13.2304	-3.37871
137.435	56.1597	7.19998	-3.79331	41.3421	17.5044	13.4718	-3.16507
139.456	56.3041	7.33985	-3.61888	41.9607	17.6533	13.7176	-2.95143
141.506	56.4484	7.48243	-3.44445	42.5885	17.8022	13.9679	-2.73778
143.587	56.5928	7.62778	-3.27002	43.2258	17.951	14.2227	-2.52414
145.698	56.7371	7.77596	-3.09559	43.8725	18.0999	14.4822	-2.31049
147.84	56.8815	7.92701	-2.92117	44.529	18.2487	14.7464	-2.09685
150.013	57.0259	8.081	-2.74674	45.1952	18.3976	15.0154	-1.88321
152.219	57.1702	8.23798	-2.57231	45.8714	18.5465	15.2894	-1.66956
154.457	57.3146	8.39801	-2.39788	46.5578	18.6953	15.5683	-1.45592
156.728	57.4589	8.56115	-2.22345	47.2544	18.8442	15.8524	-1.24227
159.032	57.6033	8.72745	-2.04902	47.9614	18.9931	16.1416	-1.02863
161.37	57.7477	8.89699	-1.87459	48.679	19.1419	16.4361	-0.81499
163.742	57.892	9.06982	-1.70016	49.4074	19.2908	16.736	-0.60134
166.15	58.0364	9.24601	-1.52573	50.1466	19.4397	17.0413	-0.3877
168.593	58.1808	9.42562	-1.3513	50.8969	19.5885	17.3522	-0.17406
171.071	58.3251	9.60872	-1.17687	51.6585	19.7374	17.6688	0.03959
173.586	58.4695	9.79538	-1.00244	52.4314	19.8863	17.9912	0.25323
176.138	58.6138	9.98566	-0.82801	53.2159	20.0351	18.3194	0.46688
178.728	58.7582	10.1796	-0.65358	54.0121	20.184	18.6536	0.68052
181.356	58.9025	10.3774	-0.47916	54.8202	20.3329	18.994	0.89416
184.022	59.0469	10.579	-0.30473	55.6405	20.4817	19.3405	1.10781
186.727	59.1913	10.7845	-0.1303	56.473	20.6306	19.6933	1.32145
189.473	59.3356	10.994	0.04413	57.3179	20.7795	20.0526	1.5351
192.258	59.48	11.2075	0.21856	58.1756	20.9283	20.4185	1.74874
195.085	59.6243	11.4253	0.39299	59.046	21.0772	20.791	1.96238
197.953	59.7687	11.6472	0.56742	59.9295	21.2261	21.1703	2.17603
200.864	59.9131	11.8735	0.74185	60.8261	21.3749	21.5566	2.38967
203.817	60.0574	12.1041	0.91628	61.7362	21.5238	21.9499	2.60331
206.813	60.2018	12.3392	1.09071	62.6599	21.6727	22.3503	2.81696
209.854	60.3462	12.5789	1.26514	63.5975	21.8215	22.7581	3.0306
212.939	60.4905	12.8233	1.43957	64.549	21.9704	23.1733	3.24425
216.07	60.6349	13.0724	1.614	65.5148	22.1193	23.5961	3.45789
219.246	60.7792	13.3263	1.78842	66.4951	22.2681	24.0266	3.67153
222.47	60.9236	13.5852	1.96285	67.49	22.417	24.465	3.88518
225.74	61.068	13.8491	2.13728	68.4998	22.5658	24.9113	4.09882
229.059	61.2123	14.1181	2.31171	69.5247	22.7147	25.3658	4.31246
232.427	61.3567	14.3924	2.48614	70.565	22.8636	25.8286	4.52611
235.844	61.501	14.672	2.66057	71.6208	23.0124	26.2998	4.73975
239.312	61.6454	14.957	2.835	72.6924	23.1613	26.7797	4.9534
242.83	61.7897	15.2475	3.00943	73.78	23.3102	27.2682	5.16704
246.4	61.9341	15.5437	3.18386	74.8839	23.459	27.7658	5.38068
250.023	62.0785	15.8457	3.35829	76.0044	23.6079	28.2723	5.59433
253.699	62.2228	16.1535	3.53272	77.1416	23.7568	28.7881	5.80797
257.428	62.3672	16.4673	3.70715	78.2958	23.9056	29.3134	6.02161
261.213	62.5115	16.7872	3.88158	79.4673	24.0545	29.8482	6.23526
265.054	62.6559	17.1133	4.05601	80.6563	24.2034	30.3927	6.4489
268.95	62.8003	17.4457	4.23043	81.8631	24.3522	30.9473	6.66255
272.904	62.9446	17.7846	4.40486	83.0879	24.5011	31.5119	6.87619
276.917	63.089	18.1301	4.57929	84.3311	24.65	32.0868	7.08983
280.988	63.2334	18.4823	4.75372	85.5929	24.7988	32.6722	7.30348
285.119	63.3777	18.8413	4.92815	86.8735	24.9477	33.2683	7.51712
289.311	63.5221	19.2073	5.10258	88.1734	25.0966	33.8753	7.73077
293.564	63.6664	19.5804	5.27701	89.4926	25.2454	34.4933	7.94441
297.88	63.8108	19.9608	5.45144	90.8317	25.3943	35.1226	8.15805
302.26	63.9552	20.3486	5.62587	92.1907	25.5432	35.7634	8.3717
306.704	64.0995	20.7438	5.8003	93.5701	25.692	36.4159	8.58534
311.213	64.2439	21.1468	5.97473	94.9701	25.8409	37.0803	8.79898
315.788	64.3882	21.5576	6.14916	96.3911	25.9898	37.7568	9.01263
320.431	64.5326	21.9764	6.32359	97.8333	26.1386	38.4457	9.22627
325.142	64.677	22.4033	6.49802	99.2971	26.2875	39.1471	9.43992
329.922	64.8213	22.8385	6.67244	100.783	26.4364	39.8613	9.65356
334.773	64.9657	23.2822	6.84687	102.291	26.5852	40.5885	9.8672
339.695	65.11	23.7344	7.0213	103.821	26.7341	41.3291	10.0808
344.689	65.2544	24.1955	7.19573	105.375	26.8829	42.0831	10.2945
349.757	65.3988	24.6655	7.37016	106.951	27.0318	42.8509	10.5081
354.899	65.5431	25.1446	7.54459	108.552	27.1807	43.6327	10.7218
360.117	65.6875	25.6331	7.71902	110.176	27.3295	44.4288	10.9354
365.411	65.8318	26.131	7.89345	111.824	27.4784	45.2393	11.1491
370.783	65.9762	26.6386	8.06788	113.497	27.6273	46.0647	11.3627
376.235	66.1206	27.1561	8.24231	115.195	27.7761	46.9051	11.5763
381.766	66.2649	27.6837	8.41674	116.919	27.925	47.7609	11.79
387.379	66.4093	28.2214	8.59117	118.668	28.0739	48.6323	12.0036
393.074	66.5536	28.7696	8.7656	120.444	28.2227	49.5196	12.2173
398.853	66.698	29.3285	8.94003	122.246	28.3716	50.423	12.4309
404.717	66.8424	29.8983	9.11445	124.075	28.5205	51.343	12.6446
410.667	66.9867	30.479	9.28888	125.932	28.6693	52.2797	12.8582
416.705	67.1311	31.0711	9.46331	127.816	28.8182	53.2335	13.0719
422.831	67.2754	31.6747	9.63774	129.728	28.9671	54.2047	13.2855
429.048	67.4198	32.29	9.81217	131.669	29.1159	55.1937	13.4992
435.356	67.5642	32.9173	9.9866	133.639	29.2648	56.2007	13.7128
441.757	67.7085	33.5567	10.161	135.639	29.4137	57.226	13.9264
448.251	67.8529	34.2086	10.3355	137.668	29.5625	58.2701	14.1401
454.841	67.9972	34.8731	10.5099	139.728	29.7114	59.3332	14.3537
461.529	68.1416	35.5505	10.6843	141.819	29.8603	60.4157	14.5674
468.314	68.286	36.2411	10.8588	143.941	30.0091	61.518	14.781
475.199	68.4303	36.9451	11.0332	146.094	30.158	62.6403	14.9947
482.186	68.5747	37.6628	11.2076	148.28	30.3069	63.7832	15.2083
489.275	68.719	38.3945	11.382	150.499	30.4557	64.9469	15.4219
496.468	68.8634	39.1403	11.5565	152.751	30.6046	66.1318	15.6356
503.767	69.0078	39.9006	11.7309	155.036	30.7535	67.3383	15.8492
511.174	69.1521	40.6757	11.9053	157.356	30.9023	68.5669	16.0629
518.689	69.2965	41.4659	12.0798	159.71	31.0512	69.8179	16.2765
526.315	69.4408	42.2714	12.2542	162.1	31.2	71.0917	16.4902
534.053	69.5852	43.0925	12.4286	164.525	31.3489	72.3887	16.7038
541.904	69.7296	43.9296	12.603	166.987	31.4978	73.7094	16.9174
549.872	69.8739	44.783	12.7775	169.486	31.6466	75.0542	17.1311
557.956	70.0183	45.6529	12.9519	172.021	31.7955	76.4235	17.3447
566.159	70.1626	46.5398	13.1263	174.595	31.9444	77.8179	17.5584
574.483	70.307	47.4439	13.3008	177.208	32.0932	79.2376	17.772
582.929	70.4514	48.3655	13.4752	179.859	32.2421	80.6833	17.9857
591.499	70.5957	49.305	13.6496	182.55	32.391	82.1553	18.1993
600.195	70.7401	50.2628	13.824	185.282	32.5398	83.6542	18.413
609.019	70.8845	51.2392	13.9985	188.054	32.6887	85.1804	18.6266
617.973	71.0288	52.2346	14.1729	190.867	32.8376	86.7345	18.8402
627.059	71.1732	53.2493	14.3473	193.723	32.9864	88.3169	19.0539
636.278	71.3175	54.2837	14.5218	196.622	33.1353	89.9282	19.2675
645.632	71.4619	55.3382	14.6962	199.564	33.2842	91.5689	19.4812
655.125	71.6063	56.4132	14.8706	202.55	33.433	93.2396	19.6948
664.756	71.7506	57.509	15.045	205.58	33.5819	94.9407	19.9085
674.53	71.895	58.6262	15.2195	208.656	33.7308	96.6728	20.1221
684.447	72.0393	59.7651	15.3939	211.778	33.8796	98.4366	20.3358
694.509	72.1837	60.926	15.5683	214.947	34.0285	100.233	20.5494
704.72	72.3281	62.1096	15.7428	218.163	34.1774	102.061	20.763
715.081	72.4724	63.3161	15.9172	221.427	34.3262	103.923	20.9767
725.594	72.6168	64.546	16.0916	224.74	34.4751	105.819	21.1903
736.262	72.7611	65.7999	16.2661	228.103	34.624	107.75	21.404
747.087	72.9055	67.0781	16.4405	231.516	34.7728	109.716	21.6176
758.07	73.0499	68.3812	16.6149	234.98	34.9217	111.718	21.8313
769.215	73.1942	69.7095	16.7893	238.496	35.0705	113.756	22.0449
780.525	73.3386	71.0637	16.9638	242.064	35.2194	115.831	22.2585
792	73.4829	72.4441	17.1382	245.686	35.3683	117.944	22.4722
803.644	73.6273	73.8514	17.3126	249.362	35.5172	120.096	22.6858
815.459	73.7716	75.286	17.4871	253.093	35.666	122.287	22.8995
827.448	73.916	76.7485	17.6615	256.88	35.8149	124.519	23.1131
839.613	74.0604	78.2394	17.8359	260.723	35.9637	126.79	23.3268
851.957	74.2047	79.7593	18.0103	264.624	36.1126	129.104	23.5404
864.483	74.3491	81.3087	18.1848	268.584	36.2615	131.459	23.754
877.193	74.4934	82.8881	18.3592	272.602	36.4103	133.857	23.9677
890.089	74.6378	84.4983	18.5336	276.681	36.5592	136.3	24.1813
903.175	74.7822	86.1398	18.7081	280.821	36.7081	138.786	24.395
916.454	74.9265	87.8131	18.8825	285.022	36.8569	141.318	24.6086
929.928	75.0709	89.5189	19.0569	289.287	37.0058	143.897	24.8223
943.6	75.2153	91.2579	19.2313	293.615	37.1547	146.522	25.0359
957.473	75.3596	93.0306	19.4058	298.008	37.3035	149.195	25.2496
971.549	75.504	94.8378	19.5802	302.467	37.4524	151.917	25.4632
985.833	75.6483	96.6801	19.7546	306.993	37.6013	154.689	25.6769
1000.33	75.7927	98.5582	19.9291	311.586	37.7501	157.511	25.8905
1015.03	75.9371	100.473	20.1035	316.248	37.899	160.385	26.1041
1029.96	76.0814	102.425	20.2779	320.98	38.0479	163.311	26.3178
1045.1	76.2258	104.414	20.4524	325.783	38.1967	166.291	26.5314
1060.46	76.3701	106.443	20.6268	330.657	38.3456	169.324	26.7451
1076.06	76.5145	108.51	20.8012	335.604	38.4945	172.414	26.9587
1091.88	76.6589	110.618	20.9757	340.626	38.6433	175.559	27.1724
1107.93	76.8032	112.767	21.1501	345.722	38.7922	178.762	27.386
1124.22	76.9476	114.958	21.3245	350.895	38.941	182.024	27.5996
1140.75	77.0919	117.191	21.4989	356.145	39.0899	185.345	27.8133
1157.52	77.2363	119.467	21.6734	361.474	39.2388	188.726	28.0269
1174.54	77.3807	121.788	21.8478	366.883	39.3877	192.169	28.2406
1191.8	77.525	124.154	22.0222	372.372	39.5365	195.675	28.4542
1209.33	77.6694	126.566	22.1967	377.944	39.6854	199.246	28.6679
1227.11	77.8137	129.024	22.3711	383.598	39.8342	202.881	28.8815
1245.15	77.9581	131.531	22.5455	389.338	39.9831	206.582	29.0952
1263.45	78.1025	134.086	22.7199	395.163	40.132	210.351	29.3088
1282.03	78.2468	136.69	22.8944	401.076	40.2808	214.189	29.5224
1300.88	78.3912	139.346	23.0688	407.077	40.4297	218.097	29.7361
1320	78.5355	142.053	23.2432	413.168	40.5786	222.076	29.9497
1339.41	78.6799	144.812	23.4177	419.349	40.7274	226.127	30.1634
1359.1	78.8243	147.625	23.5921	425.624	40.8763	230.253	30.377
1379.08	78.9686	150.493	23.7665	431.992	41.0252	234.454	30.5907
1399.36	79.113	153.416	23.9409	438.456	41.174	238.731	30.8043
1419.93	79.2573	156.397	24.1154	445.016	41.3229	243.087	31.0179
1440.81	79.4017	159.435	24.2898	451.675	41.4718	247.522	31.2316
1461.99	79.5461	162.532	24.4642	458.433	41.6206	252.038	31.4452
1483.48	79.6904	165.689	24.6387	465.292	41.7695	256.636	31.6589
1505.29	79.8348	168.908	24.8131	472.254	41.9184	261.318	31.8725
1527.43	79.9792	172.189	24.9875	479.32	42.0672	266.086	32.0862
1549.88	80.1235	175.534	25.162	486.491	42.2161	270.941	32.2998
1572.67	80.2679	178.944	25.3364	493.77	42.365	275.884	32.5134
1595.79	80.4122	182.42	25.5108	501.158	42.5138	280.917	32.7271
1619.25	80.5566	185.963	25.6852	508.657	42.6627	286.043	32.9407
1643.06	80.701	189.576	25.8597	516.267	42.8116	291.261	33.1544
1667.21	80.8453	193.259	26.0341	523.992	42.9604	296.575	33.368
1691.73	80.9897	197.013	26.2085	531.832	43.1093	301.986	33.5817
1716.6	81.134	200.84	26.383	539.789	43.2582	307.496	33.7953
1741.84	81.2784	204.741	26.5574	547.866	43.407	313.106	34.0089
1767.44	81.4227	208.719	26.7318	556.063	43.5559	318.818	34.2226
1793.43	81.5671	212.773	26.9062	564.383	43.7047	324.635	34.4362
1819.8	81.7115	216.906	27.0807	572.828	43.8536	330.558	34.6499
1846.55	81.8558	221.12	27.2551	581.398	44.0025	336.589	34.8635
1873.7	82.0002	225.415	27.4295	590.097	44.1514	342.73	35.0772
1901.25	82.1445	229.794	27.604	598.927	44.3002	348.983	35.2908
1929.2	82.2889	234.258	27.7784	607.888	44.4491	355.35	35.5045
1957.56	82.4333	238.809	27.9528	616.983	44.5979	361.833	35.7181
1986.34	82.5776	243.448	28.1272	626.215	44.7468	368.434	35.9318
2015.55	82.722	248.177	28.3017	635.584	44.8957	375.156	36.1454
2045.18	82.8663	252.998	28.4761	645.094	45.0445	382.001	36.359
2075.25	83.0107	257.913	28.6505	654.746	45.1934	388.97	36.5727
2105.76	83.1551	262.923	28.825	664.543	45.3423	396.067	36.7863
2136.72	83.2994	268.03	28.9994	674.486	45.4911	403.293	37
2168.13	83.4438	273.237	29.1738	684.577	45.64	410.651	37.2136
2200.01	83.5881	278.545	29.3483	694.82	45.7889	418.143	37.4273
2232.35	83.7325	283.956	29.5227	705.216	45.9377	425.772	37.6409
2265.17	83.8769	289.472	29.6971	715.768	46.0866	433.54	37.8545
2298.47	84.0212	295.095	29.8715	726.477	46.2355	441.45	38.0682
2332.27	84.1656	300.827	30.046	737.347	46.3843	449.504	38.2818
2366.56	84.31	306.671	30.2204	748.38	46.5332	457.705	38.4955
2401.35	84.4543	312.629	30.3948	759.577	46.6821	466.055	38.7091
2436.65	84.5987	318.702	30.5693	770.942	46.8309	474.558	38.9228
2472.48	84.743	324.893	30.7437	782.477	46.9798	483.216	39.1364
2508.83	84.8874	331.204	30.9181	794.185	47.1287	492.032	39.3501
2545.71	85.0318	337.638	31.0925	806.067	47.2775	501.009	39.5637
2583.14	85.1761	344.197	31.267	818.128	47.4264	510.15	39.7773
2621.12	85.3205	350.883	31.4414	830.369	47.5752	519.457	39.991
2659.65	85.4648	357.699	31.6158	842.793	47.7241	528.935	40.2046
2698.76	85.6092	364.648	31.7903	855.403	47.873	538.585	40.4183
2738.43	85.7536	371.731	31.9647	868.202	48.0219	548.411	40.6319
2778.69	85.8979	378.952	32.1391	881.192	48.1707	558.417	40.8456
2819.55	86.0423	386.314	32.3135	894.377	48.3196	568.605	41.0592
2861	86.1866	393.818	32.488	907.759	48.4684	578.979	41.2728
2903.06	86.331	401.468	32.6624	921.341	48.6173	589.542	41.4865
2945.74	86.4754	409.267	32.8368	935.126	48.7662	600.298	41.7001
2989.05	86.6197	417.218	33.0113	949.118	48.915	611.25	41.9138
3033	86.7641	425.322	33.1857	963.319	49.0639	622.402	42.1274
3077.59	86.9084	433.585	33.3601	977.732	49.2128	633.757	42.3411
3122.84	87.0528	442.007	33.5346	992.361	49.3616	645.32	42.5547
3168.75	87.1972	450.594	33.709	1007.21	49.5105	657.094	42.7683
3215.34	87.3415	459.347	33.8834	1022.28	49.6594	669.082	42.982
3262.61	87.4859	468.27	34.0578	1037.58	49.8082	681.289	43.1956
3310.57	87.6302	477.366	34.2323	1053.1	49.9571	693.719	43.4093
3359.25	87.7746	486.639	34.4067	1068.86	50.106	706.376	43.6229
3408.64	87.919	496.093	34.5811	1084.85	50.2548	719.263	43.8366
3458.75	88.0633	505.73	34.7556	1101.08	50.4037	732.386	44.0502
3509.6	88.2077	515.554	34.93	1117.56	50.5526	745.748	44.2639
3561.2	88.352	525.569	35.1044	1134.28	50.7014	759.354	44.4775
3613.56	88.4964	535.779	35.2788	1151.25	50.8503	773.208	44.6911
3666.68	88.6408	546.186	35.4533	1168.47	50.9992	787.315	44.9048
3720.59	88.7851	556.797	35.6277	1185.96	51.148	801.679	45.1184
3775.29	88.9295	567.613	35.8021	1203.7	51.2969	816.305	45.3321
3830.8	89.0738	578.639	35.9766	1221.71	51.4458	831.198	45.5457
3887.12	89.2182	589.88	36.151	1239.99	51.5946	846.363	45.7594
3944.26	89.3626	601.338	36.3254	1258.54	51.7435	861.805	45.973
4002.25	89.5069	613.02	36.4999	1277.37	51.8924	877.528	46.1867
4061.1	89.6513	624.928	36.6743	1296.49	52.0412	893.538	46.4003
4120.8	89.7956	637.068	36.8487	1315.88	52.1901	909.84	46.6139
4181.39	89.94	649.443	37.0231	1335.57	52.3389	926.44	46.8276
4242.86	90.0844	662.059	37.1976	1355.56	52.4878	943.342	47.0412
4305.24	90.2287	674.92	37.372	1375.84	52.6367	960.553	47.2549
4368.54	90.3731	688.031	37.5464	1396.42	52.7856	978.078	47.4685
4432.76	90.5174	701.397	37.7209	1417.32	52.9344	995.923	47.6822
4497.93	90.6618	715.022	37.8953	1438.52	53.0833	1014.09	47.8958
4564.06	90.8062	728.912	38.0697	1460.05	53.2321	1032.59	48.1094
4631.16	90.9505	743.071	38.2441	1481.89	53.381	1051.43	48.3231
4699.25	91.0949	757.506	38.4186	1504.07	53.5299	1070.62	48.5367
4768.34	91.2392	772.221	38.593	1526.57	53.6787	1090.15	48.7504
4838.45	91.3836	787.222	38.7674	1549.41	53.8276	1110.04	48.964
4909.58	91.528	802.514	38.9419	1572.59	53.9765	1130.29	49.1777
4981.76	91.6723	818.104	39.1163	1596.12	54.1253	1150.91	49.3913
5055	91.8167	833.996	39.2907	1620	54.2742	1171.91	49.605
5129.32	91.9611	850.197	39.4652	1644.24	54.4231	1193.29	49.8186
5204.73	92.1054	866.713	39.6396	1668.85	54.5719	1215.06	50.0322
5281.26	92.2498	883.549	39.814	1693.82	54.7208	1237.23	50.2459
5358.9	92.3941	900.713	39.9884	1719.16	54.8697	1259.8	50.4595
5437.69	92.5385	918.21	40.1629	1744.88	55.0185	1282.79	50.6732
5517.63	92.6829	936.047	40.3373	1770.99	55.1674	1306.19	50.8868
5598.75	92.8272	954.23	40.5117	1797.49	55.3163	1330.02	51.1005
5681.07	92.9716	972.767	40.6861	1824.38	55.4651	1354.29	51.3141
5764.59	93.1159	991.664	40.8606	1851.68	55.614	1379	51.5277
5849.34	93.2603	1010.93	41.035	1879.38	55.7629	1404.16	51.7414
5935.34	93.4047	1030.57	41.2094	1907.5	55.9117	1429.78	51.955
6022.6	93.549	1050.59	41.3839	1936.04	56.0606	1455.86	52.1687
6111.15	93.6934	1070.99	41.5583	1965.01	56.2095	1482.42	52.3823
6200.99	93.8377	1091.8	41.7327	1994.41	56.3583	1509.47	52.596
6292.16	93.9821	1113.01	41.9072	2024.25	56.5072	1537.01	52.8096
6384.67	94.1265	1134.63	42.0816	2054.54	56.6561	1565.05	53.0232
6478.54	94.2708	1156.67	42.256	2085.28	56.8049	1593.6	53.2369
6573.78	94.4152	1179.14	42.4304	2116.48	56.9538	1622.68	53.4505
6670.43	94.5595	1202.04	42.6049	2148.15	57.1026	1652.28	53.6642
6768.5	94.7039	1225.39	42.7793	2180.29	57.2515	1682.43	53.8778
6868.01	94.8482	1249.2	42.9537	2212.91	57.4004	1713.12	54.0915
6968.99	94.9926	1273.47	43.1282	2246.02	57.5493	1744.38	54.3051
7071.45	95.137	1298.2	43.3026	2279.63	57.6981	1776.2	54.5188
7175.41	95.2813	1323.42	43.477	2313.74	57.847	1808.61	54.7324
7280.9	95.4257	1349.13	43.6514	2348.35	57.9958	1841.61	54.946
7387.95	95.57	1375.34	43.8259	2383.49	58.1447	1875.21	55.1597
7496.57	95.7144	1402.06	44.0003	2419.15	58.2936	1909.42	55.3733
7606.78	95.8588	1429.29	44.1747	2455.35	58.4424	1944.26	55.587
7718.62	96.0031	1457.06	44.3492	2492.09	58.5913	1979.73	55.8006
7832.1	96.1475	1485.36	44.5236	2529.37	58.7402	2015.85	56.0143
7947.25	96.2918	1514.22	44.698	2567.22	58.889	2052.63	56.2279
8064.09	96.4362	1543.63	44.8725	2605.63	59.0379	2090.07	56.4415
8182.65	96.5806	1573.62	45.0469	2644.62	59.1868	2128.21	56.6552
8302.95	96.7249	1604.18	45.2213	2684.19	59.3356	2167.04	56.8688
8425.02	96.8693	1635.35	45.3957	2724.35	59.4845	2206.57	57.0825
8548.88	97.0137	1667.12	45.5702	2765.11	59.6334	2246.83	57.2961
8674.57	97.158	1699.5	45.7446	2806.48	59.7822	2287.82	57.5098
8802.1	97.3024	1732.51	45.919	2848.47	59.9311	2329.56	57.7234
8931.51	97.4467	1766.17	46.0935	2891.09	60.08	2372.06	57.9371
9062.83	97.5911	1800.48	46.2679	2934.35	60.2288	2415.34	58.1507
9196.07	97.7355	1835.45	46.4423	2978.26	60.3777	2459.41	58.3644
9331.27	97.8798	1871.11	46.6168	3022.82	60.5266	2504.28	58.578
9468.46	98.0242	1907.46	46.7912	3068.04	60.6754	2549.97	58.7916
9607.67	98.1685	1944.51	46.9656	3113.95	60.8243	2596.49	59.0053
9748.92	98.3129	1982.28	47.14	3160.54	60.9731	2643.86	59.2189
9892.25	98.4573	2020.79	47.3145	3207.83	61.122	2692.1	59.4326
10037.7	98.6016	2060.05	47.4889	3255.83	61.2709	2741.22	59.6462
10185.3	98.746	2100.07	47.6633	3304.54	61.4198	2791.23	59.8599
10335	98.8903	2140.86	47.8377	3353.98	61.5686	2842.15	60.0735
10487	99.0347	2182.45	48.0122	3404.17	61.7175	2894.01	60.2871
10641.1	99.1791	2224.84	48.1866	3455.1	61.8663	2946.81	60.5008
10797.6	99.3234	2268.06	48.361	3506.8	62.0152	3000.57	60.7144
10956.3	99.4678	2312.12	48.5355	3559.27	62.1641	3055.31	60.9281
11117.4	99.6121	2357.04	48.7099	3612.52	62.3129	3111.06	61.1417
11280.9	99.7565	2402.82	48.8843	3666.57	62.4618	3167.82	61.3554
11446.7	99.9009	2449.5	49.0588	3721.43	62.6107	3225.61	61.569
11615	100.045	2497.08	49.2332	3777.11	62.7595	3284.46	61.7826
11785.8	100.19	2545.59	49.4076	3833.63	62.9084	3344.39	61.9963
11959	100.334	2595.04	49.5821	3890.99	63.0573	3405.4	62.2099
12134.9	100.478	2645.45	49.7565	3949.21	63.2061	3467.53	62.4236
12313.3	100.623	2696.84	49.9309	4008.3	63.355	3530.8	62.6372
12494.3	100.767	2749.23	50.1053	4068.27	63.5039	3595.22	62.8509
12678	100.911	2802.64	50.2798	4129.14	63.6527	3660.81	63.0645
12864.4	101.056	2857.08	50.4542	4190.92	63.8016	3727.6	63.2782
13053.5	101.2	2912.58	50.6286	4253.63	63.9505	3795.61	63.4918
13245.4	101.344	2969.16	50.803	4317.27	64.0993	3864.86	63.7054
13440.2	101.489	3026.84	50.9775	4381.87	64.2482	3935.37	63.9191
13637.8	101.633	3085.64	51.1519	4447.43	64.3971	4007.17	64.1327
13838.3	101.778	3145.58	51.3263	4513.97	64.5459	4080.28	64.3464
14041.7	101.922	3206.68	51.5008	4581.51	64.6948	4154.72	64.56
14248.2	102.066	3268.97	51.6752	4650.06	64.8437	4230.52	64.7737
14457.6	102.211	3332.48	51.8496	4719.64	64.9925	4307.7	64.9873
14670.2	102.355	3397.21	52.0241	4790.25	65.1414	4386.3	65.201
14885.9	102.499	3463.21	52.1985	4861.93	65.2903	4466.32	65.4146
15104.7	102.644	3530.48	52.3729	4934.67	65.4391	4547.81	65.6282
15326.8	102.788	3599.06	52.5473	5008.5	65.588	4630.78	65.8419
15552.1	102.932	3668.98	52.7218	5083.44	65.7369	4715.27	66.0555
15780.8	103.077	3740.25	52.8962	5159.5	65.8857	4801.3	66.2692
16012.8	103.221	3812.91	53.0706	5236.7	66.0346	4888.89	66.4828
16248.2	103.366	3886.98	53.2451	5315.05	66.1834	4978.09	66.6965
16487.1	103.51	3962.48	53.4195	5394.58	66.3323	5068.91	66.9101
16729.5	103.654	4039.46	53.5939	5475.29	66.4812	5161.39	67.1238
16975.5	103.799	4117.93	53.7683	5557.22	66.63	5255.56	67.3374
17225	103.943	4197.92	53.9428	5640.37	66.7789	5351.45	67.551
17478.3	104.087	4279.47	54.1172	5724.76	66.9278	5449.08	67.7647
17735.2	104.232	4362.6	54.2916	5810.41	67.0766	5548.5	67.9783
17996	104.376	4447.35	54.4661	5897.35	67.2255	5649.73	68.192
18260.6	104.52	4533.74	54.6405	5985.59	67.3744	5752.8	68.4056
18529	104.665	4621.81	54.8149	6075.15	67.5232	5857.76	68.6192
18801.5	104.809	4711.59	54.9894	6166.04	67.6721	5964.63	68.8329
19077.9	104.953	4803.12	55.1638	6258.3	67.821	6073.46	69.0465
19358.4	105.098	4896.42	55.3382	6351.94	67.9698	6184.26	69.2602
19643	105.242	4991.54	55.5126	6446.98	68.1187	6297.09	69.4738
19931.8	105.387	5088.51	55.6871	6543.44	68.2676	6411.98	69.6875
20224.8	105.531	5187.35	55.8615	6641.35	68.4164	6528.96	69.9011
20522.1	105.675	5288.12	56.0359	6740.71	68.5653	6648.08	70.1148
20823.9	105.82	5390.85	56.2104	6841.57	68.7142	6769.37	70.3284
21130	105.964	5495.57	56.3848	6943.94	68.863	6892.88	70.5421
21440.7	106.108	5602.32	56.5592	7047.83	69.0119	7018.64	70.7557
21755.9	106.253	5711.15	56.7336	7153.28	69.1608	7146.69	70.9693
22075.7	106.397	5822.1	56.9081	7260.31	69.3096	7277.08	71.183
22400.3	106.541	5935.2	57.0825	7368.94	69.4585	7409.84	71.3966
22729.6	106.686	6050.49	57.2569	7479.2	69.6073	7545.03	71.6103
23063.8	106.83	6168.03	57.4314	7591.11	69.7562	7682.69	71.8239
23402.9	106.975	6287.84	57.6058	7704.69	69.9051	7822.86	72.0375
23747	107.119	6409.99	57.7802	7819.97	70.054	7965.58	72.2512
24096.1	107.263	6534.51	57.9547	7936.97	70.2028	8110.91	72.4648
24450.4	107.408	6661.45	58.1291	8055.73	70.3517	8258.89	72.6785
24809.8	107.552	6790.85	58.3035	8176.26	70.5006	8409.57	72.8921
25174.6	107.696	6922.77	58.4779	8298.59	70.6494	8563	73.1058
25544.7	107.841	7057.25	58.6524	8422.76	70.7983	8719.23	73.3194
25920.3	107.985	7194.34	58.8268	8548.78	70.9471	8878.3	73.5331
26301.4	108.129	7334.1	59.0012	8676.69	71.096	9040.28	73.7467
26688	108.274	7476.57	59.1757	8806.51	71.2449	9205.22	73.9604
27080.4	108.418	7621.8	59.3501	8938.28	71.3937	9373.17	74.174
27478.5	108.562	7769.86	59.5245	9072.02	71.5426	9544.18	74.3876
27882.5	108.707	7920.8	59.6989	9207.75	71.6915	9718.31	74.6013
28292.5	108.851	8074.67	59.8734	9345.52	71.8403	9895.61	74.8149
28708.4	108.996	8231.52	60.0478	9485.35	71.9892	10076.2	75.0286
29130.5	109.14	8391.43	60.2222	9627.27	72.1381	10260	75.2422
29558.8	109.284	8554.44	60.3967	9771.32	72.2869	10447.2	75.4558
29993.4	109.429	8720.61	60.5711	9917.52	72.4358	10637.8	75.6695
30434.3	109.573	8890.02	60.7455	10065.9	72.5847	10831.9	75.8831
30881.8	109.717	9062.71	60.92	10216.5	72.7335	11029.5	76.0968
31335.8	109.862	9238.76	61.0944	10369.4	72.8824	11230.7	76.3104
31796.5	110.006	9418.23	61.2688	10524.5	73.0313	11435.6	76.5241
32264	110.15	9601.19	61.4432	10682	73.1801	11644.3	76.7377
32738.3	110.295	9787.7	61.6177	10841.8	73.329	11856.7	76.9514
33219.6	110.439	9977.83	61.7921	11004	73.4779	12073	77.165

## Sheet: Fig. 3e-f
Binding probability
DbpA-Decorin		DbpB-Decorin		DbpA-Laminin		DbpB-Laminin		DbpA-Decorin		DbpB-Decorin		DbpA-Laminin		DbpB-Laminin
Time [s]	BP [%]	Time [s]	BP [%]	Time [s]	BP [%]	Time [s]	BP [%]	Time [s]	BP [%]	Time [s]	BP [%]	Time [s]	BP [%]	BP [%]
0.05	31.8	0.025	57.2	0.02	10.9	0.03	10.6	0	-0.01	0	0.04	0	0.33	10.3486
0.05	50.2	0.035	38.7	0.03	10.9	0.03	11.9	0.0012	3.03724	0.0012	2.61612	0.0012	0.82874	10.4234
0.05	61	0.05	49.2	0.04	12.9	0.06	18.2	0.0024	5.90566	0.0024	5.09164	0.0024	1.31847	10.4979
0.06	46.4	0.05	45.8	0.06	14.5	0.1	16.2	0.0036	8.6056	0.0036	7.47018	0.0036	1.79936	10.5721
0.1	53	0.1	46.6	0.06	10.3	0.12	15.9	0.0048	11.1468	0.0048	9.75523	0.0048	2.27155	10.646
0.1	45.7	0.1	64.4	0.08	21.9	0.2	13.5	0.00601	13.5384	0.00601	11.9501	0.00601	2.73519	10.7196
0.1	57	0.12	62.5	0.1	13.4	0.3	21.8	0.00721	15.7891	0.00721	14.0581	0.00721	3.19041	10.7929
0.12	46	0.14	43.9	0.12	34.1	0.4	28.7	0.00841	17.907	0.00841	16.0824	0.00841	3.63737	10.8659
0.2	54.6	0.24	70.1	0.3	17.3	0.8	27.6	0.00961	19.8998	0.00961	18.0259	0.00961	4.07618	10.9386
0.2	41.6	0.25	14.3	0.3	29	1.4	29.1	0.01081	21.7748	0.01081	19.8915	0.01081	4.507	11.0109
0.2	54.3	0.4	12	0.4	17.6			0.01201	23.5387	0.01201	21.6822	0.01201	4.92996	11.083
0.24	37.2	0.5	16.7	0.5	15.2			0.01321	25.198	0.01321	23.4004	0.01321	5.34518	11.1548
0.5	26.3	0.5	13.4	0.6	20.9			0.01441	26.7586	0.01441	25.049	0.01441	5.7528	11.2263
0.5	25.6	0.8	11.9	0.6	14.9			0.01562	28.2264	0.01562	26.6303	0.01562	6.15294	11.2975
0.5	24.6	0.5	23.4					0.01682	29.6068	0.01682	28.1468	0.01682	6.54573	11.3685
0.5	53.8							0.01802	30.9046	0.01802	29.6009	0.01802	6.93129	11.4391
1	23.7							0.01922	32.1247	0.01922	30.9948	0.01922	7.30974	11.5094
1	6.3							0.02042	33.2717	0.02042	32.3307	0.02042	7.6812	11.5795
1	53.8							0.02162	34.3497	0.02162	33.6106	0.02162	8.04579	11.6493
1.2	24.6							0.02282	35.3627	0.02282	34.8366	0.02282	8.40362	11.7187
								0.02402	36.3145	0.02402	36.0106	0.02402	8.7548	11.7879
								0.02523	37.2087	0.02523	37.1346	0.02523	9.09945	11.8568
								0.02643	38.0485	0.02643	38.2103	0.02643	9.43768	11.9255
								0.02763	38.8371	0.02763	39.2395	0.02763	9.76959	11.9938
								0.02883	39.5775	0.02883	40.2239	0.02883	10.0953	12.0619
								0.03003	40.2724	0.03003	41.1651	0.03003	10.4149	12.1297
								0.03123	40.9245	0.03123	42.0646	0.03123	10.7285	12.1972
								0.03243	41.5363	0.03243	42.924	0.03243	11.0361	12.2644
								0.03363	42.11	0.03363	43.7447	0.03363	11.338	12.3314
								0.03483	42.648	0.03483	44.5281	0.03483	11.6342	12.3981
								0.03604	43.1522	0.03604	45.2757	0.03604	11.9247	12.4645
								0.03724	43.6247	0.03724	45.9886	0.03724	12.2097	12.5306
								0.03844	44.0672	0.03844	46.6682	0.03844	12.4893	12.5965
								0.03964	44.4815	0.03964	47.3157	0.03964	12.7636	12.6621
								0.04084	44.8692	0.04084	47.9322	0.04084	13.0326	12.7274
								0.04204	45.2318	0.04204	48.5189	0.04204	13.2965	12.7925
								0.04324	45.5709	0.04324	49.0769	0.04324	13.5553	12.8573
								0.04444	45.8878	0.04444	49.6072	0.04444	13.8091	12.9218
								0.04565	46.1837	0.04565	50.1108	0.04565	14.058	12.9861
								0.04685	46.4599	0.04685	50.5887	0.04685	14.302	13.0501
								0.04805	46.7175	0.04805	51.0418	0.04805	14.5414	13.1138
								0.04925	46.9576	0.04925	51.4712	0.04925	14.776	13.1773
								0.05045	47.1812	0.05045	51.8775	0.05045	15.0061	13.2406
								0.05165	47.3893	0.05165	52.2617	0.05165	15.2317	13.3035
								0.05285	47.5827	0.05285	52.6246	0.05285	15.4529	13.3662
								0.05405	47.7624	0.05405	52.967	0.05405	15.6697	13.4287
								0.05526	47.929	0.05526	53.2897	0.05526	15.8822	13.4909
								0.05646	48.0834	0.05646	53.5933	0.05646	16.0905	13.5528
								0.05766	48.2263	0.05766	53.8785	0.05766	16.2946	13.6145
								0.05886	48.3584	0.05886	54.1461	0.05886	16.4947	13.6759
								0.06006	48.4802	0.06006	54.3967	0.06006	16.6908	13.7371
								0.06126	48.5924	0.06126	54.631	0.06126	16.883	13.798
								0.06246	48.6955	0.06246	54.8495	0.06246	17.0712	13.8587
								0.06366	48.79	0.06366	55.0528	0.06366	17.2557	13.9192
								0.06486	48.8765	0.06486	55.2415	0.06486	17.4365	13.9793
								0.06607	48.9554	0.06607	55.4161	0.06607	17.6135	14.0393
								0.06727	49.0272	0.06727	55.5773	0.06727	17.787	14.099
								0.06847	49.0922	0.06847	55.7253	0.06847	17.9569	14.1584
								0.06967	49.1509	0.06967	55.8609	0.06967	18.1233	14.2176
								0.07087	49.2037	0.07087	55.9844	0.07087	18.2862	14.2766
								0.07207	49.2508	0.07207	56.0963	0.07207	18.4458	14.3353
								0.07327	49.2926	0.07327	56.197	0.07327	18.6021	14.3938
								0.07447	49.3294	0.07447	56.2869	0.07447	18.7551	14.452
								0.07568	49.3616	0.07568	56.3665	0.07568	18.9049	14.51
								0.07688	49.3893	0.07688	56.4362	0.07688	19.0515	14.5678
								0.07808	49.4128	0.07808	56.4963	0.07808	19.195	14.6253
								0.07928	49.4325	0.07928	56.5472	0.07928	19.3355	14.6826
								0.08048	49.4484	0.08048	56.5892	0.08048	19.473	14.7397
								0.08168	49.4609	0.08168	56.6227	0.08168	19.6076	14.7965
								0.08288	49.47	0.08288	56.648	0.08288	19.7392	14.8531
								0.08408	49.4761	0.08408	56.6655	0.08408	19.868	14.9095
								0.08529	49.4793	0.08529	56.6754	0.08529	19.994	14.9656
								0.08649	49.4798	0.08649	56.678	0.08649	20.1172	15.0215
								0.08769	49.4777	0.08769	56.6736	0.08769	20.2377	15.0772
								0.08889	49.4732	0.08889	56.6625	0.08889	20.3556	15.1326
								0.09009	49.4664	0.09009	56.645	0.09009	20.4709	15.1879
								0.09129	49.4574	0.09129	56.6213	0.09129	20.5835	15.2429
								0.09249	49.4465	0.09249	56.5915	0.09249	20.6937	15.2976
								0.09369	49.4336	0.09369	56.5561	0.09369	20.8014	15.3522
								0.09489	49.4189	0.09489	56.5152	0.09489	20.9066	15.4065
								0.0961	49.4026	0.0961	56.469	0.0961	21.0094	15.4606
								0.0973	49.3847	0.0973	56.4177	0.0973	21.1099	15.5145
								0.0985	49.3653	0.0985	56.3616	0.0985	21.208	15.5681
								0.0997	49.3445	0.0997	56.3008	0.0997	21.3039	15.6215
								0.1009	49.3224	0.1009	56.2356	0.1009	21.3975	15.6748
								0.1021	49.299	0.1021	56.166	0.1021	21.4889	15.7278
								0.1033	49.2745	0.1033	56.0923	0.1033	21.5781	15.7805
								0.1045	49.2488	0.1045	56.0147	0.1045	21.6653	15.8331
								0.10571	49.2222	0.10571	55.9333	0.10571	21.7503	15.8855
								0.10691	49.1946	0.10691	55.8483	0.10691	21.8332	15.9376
								0.10811	49.166	0.10811	55.7597	0.10811	21.9142	15.9895
								0.10931	49.1366	0.10931	55.6679	0.10931	21.9931	16.0412
								0.11051	49.1065	0.11051	55.5728	0.11051	22.0701	16.0927
								0.11171	49.0755	0.11171	55.4748	0.11171	22.1452	16.144
								0.11291	49.0438	0.11291	55.3737	0.11291	22.2184	16.1951
								0.11411	49.0115	0.11411	55.2699	0.11411	22.2897	16.246
								0.11532	48.9786	0.11532	55.1634	0.11532	22.3592	16.2966
								0.11652	48.9451	0.11652	55.0544	0.11652	22.4269	16.3471
								0.11772	48.911	0.11772	54.9429	0.11772	22.4928	16.3973
								0.11892	48.8764	0.11892	54.829	0.11892	22.557	16.4474
								0.12012	48.8413	0.12012	54.713	0.12012	22.6195	16.4972
								0.12132	48.8058	0.12132	54.5948	0.12132	22.6804	16.5468
								0.12252	48.7698	0.12252	54.4745	0.12252	22.7396	16.5963
								0.12372	48.7334	0.12372	54.3524	0.12372	22.7971	16.6455
								0.12492	48.6967	0.12492	54.2283	0.12492	22.8531	16.6945
								0.12613	48.6596	0.12613	54.1025	0.12613	22.9075	16.7433
								0.12733	48.6222	0.12733	53.9751	0.12733	22.9604	16.7919
								0.12853	48.5845	0.12853	53.846	0.12853	23.0117	16.8404
								0.12973	48.5465	0.12973	53.7154	0.12973	23.0616	16.8886
								0.13093	48.5082	0.13093	53.5834	0.13093	23.1101	16.9366
								0.13213	48.4697	0.13213	53.45	0.13213	23.1571	16.9845
								0.13333	48.4309	0.13333	53.3153	0.13333	23.2026	17.0321
								0.13453	48.3919	0.13453	53.1793	0.13453	23.2468	17.0795
								0.13574	48.3527	0.13574	53.0422	0.13574	23.2897	17.1268
								0.13694	48.3134	0.13694	52.904	0.13694	23.3312	17.1738
								0.13814	48.2738	0.13814	52.7647	0.13814	23.3714	17.2207
								0.13934	48.2341	0.13934	52.6245	0.13934	23.4103	17.2674
								0.14054	48.1943	0.14054	52.4833	0.14054	23.4479	17.3138
								0.14174	48.1543	0.14174	52.3412	0.14174	23.4843	17.3601
								0.14294	48.1141	0.14294	52.1983	0.14294	23.5194	17.4062
								0.14414	48.0739	0.14414	52.0546	0.14414	23.5534	17.4521
								0.14535	48.0335	0.14535	51.9102	0.14535	23.5862	17.4979
								0.14655	47.993	0.14655	51.765	0.14655	23.6178	17.5434
								0.14775	47.9525	0.14775	51.6193	0.14775	23.6483	17.5888
								0.14895	47.9118	0.14895	51.4729	0.14895	23.6776	17.6339
								0.15015	47.8711	0.15015	51.326	0.15015	23.7058	17.6789
								0.15135	47.8303	0.15135	51.1786	0.15135	23.733	17.7237
								0.15255	47.7894	0.15255	51.0307	0.15255	23.7591	17.7683
								0.15375	47.7485	0.15375	50.8823	0.15375	23.7841	17.8127
								0.15495	47.7075	0.15495	50.7335	0.15495	23.8081	17.857
								0.15616	47.6665	0.15616	50.5844	0.15616	23.8311	17.901
								0.15736	47.6254	0.15736	50.4349	0.15736	23.8531	17.9449
								0.15856	47.5843	0.15856	50.2851	0.15856	23.8742	17.9886
								0.15976	47.5431	0.15976	50.135	0.15976	23.8943	18.0321
								0.16096	47.5019	0.16096	49.9847	0.16096	23.9134	18.0755
								0.16216	47.4607	0.16216	49.8341	0.16216	23.9316	18.1187
								0.16336	47.4195	0.16336	49.6834	0.16336	23.9489	18.1617
								0.16456	47.3782	0.16456	49.5325	0.16456	23.9653	18.2045
								0.16577	47.3369	0.16577	49.3814	0.16577	23.9809	18.2471
								0.16697	47.2956	0.16697	49.2302	0.16697	23.9955	18.2896
								0.16817	47.2543	0.16817	49.0789	0.16817	24.0094	18.3319
								0.16937	47.213	0.16937	48.9276	0.16937	24.0223	18.374
								0.17057	47.1717	0.17057	48.7762	0.17057	24.0345	18.4159
								0.17177	47.1304	0.17177	48.6247	0.17177	24.0459	18.4577
								0.17297	47.0891	0.17297	48.4733	0.17297	24.0565	18.4993
								0.17417	47.0478	0.17417	48.3218	0.17417	24.0663	18.5408
								0.17538	47.0064	0.17538	48.1703	0.17538	24.0753	18.582
								0.17658	46.9651	0.17658	48.019	0.17658	24.0836	18.6231
								0.17778	46.9238	0.17778	47.8676	0.17778	24.0912	18.664
								0.17898	46.8825	0.17898	47.7164	0.17898	24.098	18.7048
								0.18018	46.8413	0.18018	47.5652	0.18018	24.1042	18.7454
								0.18138	46.8	0.18138	47.4141	0.18138	24.1096	18.7858
								0.18258	46.7587	0.18258	47.2632	0.18258	24.1144	18.8261
								0.18378	46.7175	0.18378	47.1123	0.18378	24.1184	18.8662
								0.18498	46.6763	0.18498	46.9616	0.18498	24.1219	18.9061
								0.18619	46.635	0.18619	46.8111	0.18619	24.1246	18.9459
								0.18739	46.5939	0.18739	46.6608	0.18739	24.1268	18.9855
								0.18859	46.5527	0.18859	46.5106	0.18859	24.1283	19.0249
								0.18979	46.5115	0.18979	46.3606	0.18979	24.1292	19.0642
								0.19099	46.4704	0.19099	46.2109	0.19099	24.1295	19.1033
								0.19219	46.4293	0.19219	46.0613	0.19219	24.1292	19.1423
								0.19339	46.3882	0.19339	45.912	0.19339	24.1283	19.1811
								0.19459	46.3471	0.19459	45.7629	0.19459	24.1269	19.2198
								0.1958	46.3061	0.1958	45.614	0.1958	24.1249	19.2582
								0.197	46.2651	0.197	45.4654	0.197	24.1223	19.2966
								0.1982	46.2241	0.1982	45.3171	0.1982	24.1193	19.3347
								0.1994	46.1831	0.1994	45.169	0.1994	24.1156	19.3727
								0.2006	46.1422	0.2006	45.0212	0.2006	24.1115	19.4106
								0.2018	46.1013	0.2018	44.8736	0.2018	24.1068	19.4483
								0.203	46.0604	0.203	44.7264	0.203	24.1017	19.4859
								0.2042	46.0196	0.2042	44.5795	0.2042	24.096	19.5233
								0.20541	45.9788	0.20541	44.4328	0.20541	24.0899	19.5605
								0.20661	45.938	0.20661	44.2865	0.20661	24.0833	19.5976
								0.20781	45.8972	0.20781	44.1405	0.20781	24.0762	19.6345
								0.20901	45.8565	0.20901	43.9948	0.20901	24.0687	19.6713
								0.21021	45.8158	0.21021	43.8494	0.21021	24.0607	19.708
								0.21141	45.7751	0.21141	43.7043	0.21141	24.0523	19.7444
								0.21261	45.7345	0.21261	43.5596	0.21261	24.0434	19.7808
								0.21381	45.6938	0.21381	43.4153	0.21381	24.0342	19.817
								0.21502	45.6533	0.21502	43.2712	0.21502	24.0245	19.853
								0.21622	45.6127	0.21622	43.1275	0.21622	24.0144	19.8889
								0.21742	45.5722	0.21742	42.9842	0.21742	24.0039	19.9246
								0.21862	45.5317	0.21862	42.8413	0.21862	23.993	19.9602
								0.21982	45.4913	0.21982	42.6986	0.21982	23.9817	19.9957
								0.22102	45.4509	0.22102	42.5564	0.22102	23.97	20.031
								0.22222	45.4105	0.22222	42.4145	0.22222	23.958	20.0662
								0.22342	45.3701	0.22342	42.273	0.22342	23.9456	20.1012
								0.22462	45.3298	0.22462	42.1318	0.22462	23.9328	20.1361
								0.22583	45.2895	0.22583	41.991	0.22583	23.9197	20.1708
								0.22703	45.2493	0.22703	41.8506	0.22703	23.9063	20.2054
								0.22823	45.2091	0.22823	41.7106	0.22823	23.8925	20.2398
								0.22943	45.1689	0.22943	41.571	0.22943	23.8783	20.2741
								0.23063	45.1287	0.23063	41.4317	0.23063	23.8639	20.3083
								0.23183	45.0886	0.23183	41.2929	0.23183	23.8491	20.3423
								0.23303	45.0485	0.23303	41.1544	0.23303	23.834	20.3762
								0.23423	45.0085	0.23423	41.0163	0.23423	23.8186	20.41
								0.23544	44.9684	0.23544	40.8786	0.23544	23.8029	20.4436
								0.23664	44.9285	0.23664	40.7413	0.23664	23.787	20.4771
								0.23784	44.8885	0.23784	40.6043	0.23784	23.7707	20.5104
								0.23904	44.8486	0.23904	40.4678	0.23904	23.7541	20.5436
								0.24024	44.8087	0.24024	40.3317	0.24024	23.7373	20.5767
								0.24144	44.7689	0.24144	40.196	0.24144	23.7202	20.6096
								0.24264	44.7291	0.24264	40.0606	0.24264	23.7028	20.6424
								0.24384	44.6893	0.24384	39.9257	0.24384	23.6851	20.6751
								0.24505	44.6495	0.24505	39.7912	0.24505	23.6672	20.7076
								0.24625	44.6098	0.24625	39.657	0.24625	23.6491	20.74
								0.24745	44.5702	0.24745	39.5233	0.24745	23.6307	20.7722
								0.24865	44.5305	0.24865	39.39	0.24865	23.612	20.8044
								0.24985	44.4909	0.24985	39.257	0.24985	23.5931	20.8364
								0.25105	44.4514	0.25105	39.1245	0.25105	23.574	20.8682
								0.25225	44.4118	0.25225	38.9924	0.25225	23.5547	20.9
								0.25345	44.3723	0.25345	38.8607	0.25345	23.5351	20.9316
								0.25465	44.3329	0.25465	38.7294	0.25465	23.5153	20.963
								0.25586	44.2934	0.25586	38.5985	0.25586	23.4953	20.9944
								0.25706	44.254	0.25706	38.468	0.25706	23.4751	21.0256
								0.25826	44.2147	0.25826	38.3379	0.25826	23.4547	21.0567
								0.25946	44.1753	0.25946	38.2082	0.25946	23.4341	21.0877
								0.26066	44.136	0.26066	38.0789	0.26066	23.4132	21.1185
								0.26186	44.0968	0.26186	37.95	0.26186	23.3922	21.1492
								0.26306	44.0575	0.26306	37.8215	0.26306	23.371	21.1798
								0.26426	44.0184	0.26426	37.6934	0.26426	23.3496	21.2103
								0.26547	43.9792	0.26547	37.5658	0.26547	23.3281	21.2406
								0.26667	43.9401	0.26667	37.4385	0.26667	23.3063	21.2708
								0.26787	43.901	0.26787	37.3116	0.26787	23.2844	21.3009
								0.26907	43.8619	0.26907	37.1852	0.26907	23.2623	21.3309
								0.27027	43.8229	0.27027	37.0591	0.27027	23.24	21.3607
								0.27147	43.7839	0.27147	36.9335	0.27147	23.2176	21.3904
								0.27267	43.745	0.27267	36.8082	0.27267	23.195	21.42
								0.27387	43.7061	0.27387	36.6834	0.27387	23.1723	21.4495
								0.27508	43.6672	0.27508	36.5589	0.27508	23.1494	21.4789
								0.27628	43.6283	0.27628	36.4349	0.27628	23.1263	21.5081
								0.27748	43.5895	0.27748	36.3112	0.27748	23.1031	21.5372
								0.27868	43.5508	0.27868	36.188	0.27868	23.0798	21.5662
								0.27988	43.512	0.27988	36.0651	0.27988	23.0563	21.5951
								0.28108	43.4733	0.28108	35.9427	0.28108	23.0327	21.6239
								0.28228	43.4346	0.28228	35.8206	0.28228	23.0089	21.6525
								0.28348	43.396	0.28348	35.699	0.28348	22.9851	21.681
								0.28468	43.3574	0.28468	35.5777	0.28468	22.9611	21.7094
								0.28589	43.3188	0.28589	35.4569	0.28589	22.9369	21.7377
								0.28709	43.2803	0.28709	35.3364	0.28709	22.9127	21.7659
								0.28829	43.2418	0.28829	35.2163	0.28829	22.8883	21.794
								0.28949	43.2033	0.28949	35.0967	0.28949	22.8638	21.8219
								0.29069	43.1649	0.29069	34.9774	0.29069	22.8392	21.8497
								0.29189	43.1264	0.29189	34.8585	0.29189	22.8145	21.8775
								0.29309	43.0881	0.29309	34.74	0.29309	22.7896	21.9051
								0.29429	43.0498	0.29429	34.6219	0.29429	22.7647	21.9326
								0.2955	43.0115	0.2955	34.5042	0.2955	22.7397	21.9599
								0.2967	42.9732	0.2967	34.3868	0.2967	22.7145	21.9872
								0.2979	42.935	0.2979	34.2699	0.2979	22.6893	22.0144
								0.2991	42.8967	0.2991	34.1533	0.2991	22.6639	22.0414
								0.3003	42.8586	0.3003	34.0372	0.3003	22.6385	22.0683
								0.3015	42.8205	0.3015	33.9214	0.3015	22.613	22.0952
								0.3027	42.7824	0.3027	33.806	0.3027	22.5874	22.1219
								0.3039	42.7443	0.3039	33.691	0.3039	22.5617	22.1485
								0.30511	42.7063	0.30511	33.5763	0.30511	22.5359	22.175
								0.30631	42.6683	0.30631	33.4621	0.30631	22.51	22.2014
								0.30751	42.6303	0.30751	33.3482	0.30751	22.4841	22.2276
								0.30871	42.5924	0.30871	33.2347	0.30871	22.458	22.2538
								0.30991	42.5545	0.30991	33.1216	0.30991	22.4319	22.2799
								0.31111	42.5166	0.31111	33.0089	0.31111	22.4057	22.3058
								0.31231	42.4788	0.31231	32.8965	0.31231	22.3795	22.3317
								0.31351	42.441	0.31351	32.7845	0.31351	22.3532	22.3574
								0.31471	42.4033	0.31471	32.6729	0.31471	22.3268	22.3831
								0.31592	42.3655	0.31592	32.5617	0.31592	22.3003	22.4086
								0.31712	42.3278	0.31712	32.4508	0.31712	22.2738	22.434
								0.31832	42.2902	0.31832	32.3403	0.31832	22.2472	22.4594
								0.31952	42.2526	0.31952	32.2302	0.31952	22.2205	22.4846
								0.32072	42.215	0.32072	32.1204	0.32072	22.1938	22.5097
								0.32192	42.1774	0.32192	32.0111	0.32192	22.167	22.5347
								0.32312	42.1399	0.32312	31.902	0.32312	22.1402	22.5596
								0.32432	42.1024	0.32432	31.7934	0.32432	22.1133	22.5844
								0.32553	42.0649	0.32553	31.6851	0.32553	22.0864	22.6091
								0.32673	42.0275	0.32673	31.5772	0.32673	22.0594	22.6337
								0.32793	41.9901	0.32793	31.4696	0.32793	22.0324	22.6583
								0.32913	41.9528	0.32913	31.3624	0.32913	22.0053	22.6827
								0.33033	41.9154	0.33033	31.2556	0.33033	21.9782	22.707
								0.33153	41.8781	0.33153	31.1491	0.33153	21.951	22.7312
								0.33273	41.8409	0.33273	31.043	0.33273	21.9238	22.7553
								0.33393	41.8037	0.33393	30.9372	0.33393	21.8965	22.7793
								0.33514	41.7665	0.33514	30.8318	0.33514	21.8692	22.8032
								0.33634	41.7293	0.33634	30.7268	0.33634	21.8419	22.827
								0.33754	41.6922	0.33754	30.6221	0.33754	21.8145	22.8507
								0.33874	41.6551	0.33874	30.5178	0.33874	21.7871	22.8744
								0.33994	41.618	0.33994	30.4138	0.33994	21.7596	22.8979
								0.34114	41.581	0.34114	30.3102	0.34114	21.7321	22.9213
								0.34234	41.544	0.34234	30.2069	0.34234	21.7046	22.9446
								0.34354	41.507	0.34354	30.1039	0.34354	21.677	22.9679
								0.34474	41.4701	0.34474	30.0014	0.34474	21.6495	22.991
								0.34595	41.4332	0.34595	29.8991	0.34595	21.6218	23.0141
								0.34715	41.3964	0.34715	29.7972	0.34715	21.5942	23.037
								0.34835	41.3595	0.34835	29.6957	0.34835	21.5665	23.0599
								0.34955	41.3227	0.34955	29.5945	0.34955	21.5388	23.0826
								0.35075	41.286	0.35075	29.4936	0.35075	21.5111	23.1053
								0.35195	41.2492	0.35195	29.3931	0.35195	21.4834	23.1279
								0.35315	41.2125	0.35315	29.2929	0.35315	21.4556	23.1504
								0.35435	41.1759	0.35435	29.1931	0.35435	21.4278	23.1728
								0.35556	41.1392	0.35556	29.0936	0.35556	21.4	23.1951
								0.35676	41.1026	0.35676	28.9944	0.35676	21.3722	23.2173
								0.35796	41.0661	0.35796	28.8956	0.35796	21.3443	23.2394
								0.35916	41.0295	0.35916	28.7971	0.35916	21.3165	23.2614
								0.36036	40.993	0.36036	28.6989	0.36036	21.2886	23.2834
								0.36156	40.9566	0.36156	28.6011	0.36156	21.2607	23.3052
								0.36276	40.9201	0.36276	28.5036	0.36276	21.2328	23.327
								0.36396	40.8837	0.36396	28.4064	0.36396	21.2049	23.3486
								0.36517	40.8473	0.36517	28.3096	0.36517	21.177	23.3702
								0.36637	40.811	0.36637	28.2131	0.36637	21.149	23.3917
								0.36757	40.7747	0.36757	28.1169	0.36757	21.1211	23.4131
								0.36877	40.7384	0.36877	28.0211	0.36877	21.0931	23.4344
								0.36997	40.7022	0.36997	27.9256	0.36997	21.0651	23.4557
								0.37117	40.666	0.37117	27.8303	0.37117	21.0371	23.4768
								0.37237	40.6298	0.37237	27.7355	0.37237	21.0092	23.4979
								0.37357	40.5936	0.37357	27.6409	0.37357	20.9812	23.5188
								0.37477	40.5575	0.37477	27.5467	0.37477	20.9532	23.5397
								0.37598	40.5214	0.37598	27.4528	0.37598	20.9251	23.5605
								0.37718	40.4854	0.37718	27.3592	0.37718	20.8971	23.5812
								0.37838	40.4494	0.37838	27.2659	0.37838	20.8691	23.6019
								0.37958	40.4134	0.37958	27.1729	0.37958	20.8411	23.6224
								0.38078	40.3774	0.38078	27.0803	0.38078	20.8131	23.6429
								0.38198	40.3415	0.38198	26.988	0.38198	20.7851	23.6632
								0.38318	40.3056	0.38318	26.8959	0.38318	20.7571	23.6835
								0.38438	40.2697	0.38438	26.8042	0.38438	20.729	23.7037
								0.38559	40.2339	0.38559	26.7129	0.38559	20.701	23.7239
								0.38679	40.1981	0.38679	26.6218	0.38679	20.673	23.7439
								0.38799	40.1624	0.38799	26.531	0.38799	20.645	23.7639
								0.38919	40.1266	0.38919	26.4406	0.38919	20.617	23.7838
								0.39039	40.0909	0.39039	26.3504	0.39039	20.589	23.8036
								0.39159	40.0553	0.39159	26.2605	0.39159	20.561	23.8233
								0.39279	40.0196	0.39279	26.171	0.39279	20.533	23.8429
								0.39399	39.984	0.39399	26.0818	0.39399	20.505	23.8625
								0.3952	39.9484	0.3952	25.9929	0.3952	20.477	23.8819
								0.3964	39.9129	0.3964	25.9042	0.3964	20.449	23.9014
								0.3976	39.8774	0.3976	25.8159	0.3976	20.421	23.9207
								0.3988	39.8419	0.3988	25.7279	0.3988	20.3931	23.9399
								0.4	39.8064	0.4	25.6401	0.4	20.3651	23.9591
								0.4012	39.771	0.4012	25.5527	0.4012	20.3372	23.9781
								0.4024	39.7356	0.4024	25.4656	0.4024	20.3092	23.9972
								0.4036	39.7003	0.4036	25.3787	0.4036	20.2813	24.0161
								0.4048	39.665	0.4048	25.2922	0.4048	20.2534	24.0349
								0.40601	39.6297	0.40601	25.206	0.40601	20.2254	24.0537
								0.40721	39.5944	0.40721	25.12	0.40721	20.1975	24.0724
								0.40841	39.5592	0.40841	25.0344	0.40841	20.1697	24.091
								0.40961	39.524	0.40961	24.949	0.40961	20.1418	24.1096
								0.41081	39.4888	0.41081	24.8639	0.41081	20.1139	24.128
								0.41201	39.4537	0.41201	24.7791	0.41201	20.0861	24.1464
								0.41321	39.4186	0.41321	24.6946	0.41321	20.0582	24.1647
								0.41441	39.3835	0.41441	24.6104	0.41441	20.0304	24.183
								0.41562	39.3485	0.41562	24.5265	0.41562	20.0026	24.2011
								0.41682	39.3135	0.41682	24.4429	0.41682	19.9748	24.2192
								0.41802	39.2785	0.41802	24.3595	0.41802	19.947	24.2372
								0.41922	39.2436	0.41922	24.2765	0.41922	19.9193	24.2552
								0.42042	39.2086	0.42042	24.1937	0.42042	19.8915	24.2731
								0.42162	39.1738	0.42162	24.1112	0.42162	19.8638	24.2908
								0.42282	39.1389	0.42282	24.0289	0.42282	19.8361	24.3086
								0.42402	39.1041	0.42402	23.947	0.42402	19.8084	24.3262
								0.42523	39.0693	0.42523	23.8653	0.42523	19.7807	24.3438
								0.42643	39.0346	0.42643	23.784	0.42643	19.7531	24.3613
								0.42763	38.9998	0.42763	23.7029	0.42763	19.7254	24.3788
								0.42883	38.9651	0.42883	23.622	0.42883	19.6978	24.3961
								0.43003	38.9305	0.43003	23.5415	0.43003	19.6702	24.4134
								0.43123	38.8958	0.43123	23.4612	0.43123	19.6426	24.4306
								0.43243	38.8612	0.43243	23.3812	0.43243	19.615	24.4478
								0.43363	38.8266	0.43363	23.3014	0.43363	19.5875	24.4649
								0.43483	38.7921	0.43483	23.222	0.43483	19.56	24.4819
								0.43604	38.7576	0.43604	23.1428	0.43604	19.5325	24.4988
								0.43724	38.7231	0.43724	23.0639	0.43724	19.505	24.5157
								0.43844	38.6887	0.43844	22.9852	0.43844	19.4775	24.5325
								0.43964	38.6542	0.43964	22.9068	0.43964	19.4501	24.5492
								0.44084	38.6198	0.44084	22.8287	0.44084	19.4226	24.5659
								0.44204	38.5855	0.44204	22.7509	0.44204	19.3952	24.5825
								0.44324	38.5511	0.44324	22.6733	0.44324	19.3679	24.599
								0.44444	38.5168	0.44444	22.596	0.44444	19.3405	24.6155
								0.44565	38.4826	0.44565	22.5189	0.44565	19.3132	24.6319
								0.44685	38.4483	0.44685	22.4421	0.44685	19.2859	24.6482
								0.44805	38.4141	0.44805	22.3656	0.44805	19.2586	24.6645
								0.44925	38.38	0.44925	22.2893	0.44925	19.2313	24.6807
								0.45045	38.3458	0.45045	22.2133	0.45045	19.2041	24.6968
								0.45165	38.3117	0.45165	22.1375	0.45165	19.1769	24.7128
								0.45285	38.2776	0.45285	22.062	0.45285	19.1497	24.7288
								0.45405	38.2435	0.45405	21.9868	0.45405	19.1225	24.7448
								0.45526	38.2095	0.45526	21.9118	0.45526	19.0953	24.7606
								0.45646	38.1755	0.45646	21.8371	0.45646	19.0682	24.7764
								0.45766	38.1416	0.45766	21.7626	0.45766	19.0411	24.7922
								0.45886	38.1076	0.45886	21.6884	0.45886	19.0141	24.8078
								0.46006	38.0737	0.46006	21.6145	0.46006	18.987	24.8235
								0.46126	38.0399	0.46126	21.5407	0.46126	18.96	24.839
								0.46246	38.006	0.46246	21.4673	0.46246	18.933	24.8545
								0.46366	37.9722	0.46366	21.3941	0.46366	18.9061	24.8699
								0.46486	37.9384	0.46486	21.3211	0.46486	18.8791	24.8852
								0.46607	37.9047	0.46607	21.2484	0.46607	18.8522	24.9005
								0.46727	37.8709	0.46727	21.1759	0.46727	18.8253	24.9158
								0.46847	37.8372	0.46847	21.1037	0.46847	18.7985	24.9309
								0.46967	37.8036	0.46967	21.0318	0.46967	18.7716	24.946
								0.47087	37.77	0.47087	20.96	0.47087	18.7448	24.9611
								0.47207	37.7363	0.47207	20.8885	0.47207	18.7181	24.9761
								0.47327	37.7028	0.47327	20.8173	0.47327	18.6913	24.991
								0.47447	37.6692	0.47447	20.7463	0.47447	18.6646	25.0058
								0.47568	37.6357	0.47568	20.6756	0.47568	18.6379	25.0206
								0.47688	37.6022	0.47688	20.6051	0.47688	18.6112	25.0354
								0.47808	37.5688	0.47808	20.5348	0.47808	18.5846	25.05
								0.47928	37.5354	0.47928	20.4648	0.47928	18.558	25.0647
								0.48048	37.502	0.48048	20.395	0.48048	18.5314	25.0792
								0.48168	37.4686	0.48168	20.3254	0.48168	18.5048	25.0937
								0.48288	37.4353	0.48288	20.2561	0.48288	18.4783	25.1081
								0.48408	37.4019	0.48408	20.187	0.48408	18.4518	25.1225
								0.48529	37.3687	0.48529	20.1182	0.48529	18.4254	25.1368
								0.48649	37.3354	0.48649	20.0496	0.48649	18.3989	25.1511
								0.48769	37.3022	0.48769	19.9812	0.48769	18.3725	25.1653
								0.48889	37.269	0.48889	19.913	0.48889	18.3461	25.1794
								0.49009	37.2359	0.49009	19.8451	0.49009	18.3198	25.1935
								0.49129	37.2027	0.49129	19.7775	0.49129	18.2934	25.2076
								0.49249	37.1696	0.49249	19.71	0.49249	18.2672	25.2215
								0.49369	37.1366	0.49369	19.6428	0.49369	18.2409	25.2354
								0.49489	37.1035	0.49489	19.5758	0.49489	18.2146	25.2493
								0.4961	37.0705	0.4961	19.509	0.4961	18.1884	25.2631
								0.4973	37.0375	0.4973	19.4425	0.4973	18.1623	25.2768
								0.4985	37.0046	0.4985	19.3762	0.4985	18.1361	25.2905
								0.4997	36.9717	0.4997	19.3101	0.4997	18.11	25.3042
								0.5009	36.9388	0.5009	19.2443	0.5009	18.0839	25.3177
								0.5021	36.9059	0.5021	19.1786	0.5021	18.0579	25.3313
								0.5033	36.8731	0.5033	19.1132	0.5033	18.0319	25.3447
								0.5045	36.8403	0.5045	19.048	0.5045	18.0059	25.3581
								0.50571	36.8075	0.50571	18.9831	0.50571	17.9799	25.3715
								0.50691	36.7747	0.50691	18.9184	0.50691	17.954	25.3848
								0.50811	36.742	0.50811	18.8538	0.50811	17.9281	25.398
								0.50931	36.7093	0.50931	18.7895	0.50931	17.9022	25.4112
								0.51051	36.6767	0.51051	18.7255	0.51051	17.8764	25.4244
								0.51171	36.644	0.51171	18.6616	0.51171	17.8506	25.4374
								0.51291	36.6114	0.51291	18.598	0.51291	17.8248	25.4505
								0.51411	36.5789	0.51411	18.5345	0.51411	17.799	25.4635
								0.51532	36.5463	0.51532	18.4713	0.51532	17.7733	25.4764
								0.51652	36.5138	0.51652	18.4083	0.51652	17.7476	25.4892
								0.51772	36.4813	0.51772	18.3455	0.51772	17.722	25.5021
								0.51892	36.4489	0.51892	18.283	0.51892	17.6964	25.5148
								0.52012	36.4164	0.52012	18.2206	0.52012	17.6708	25.5275
								0.52132	36.384	0.52132	18.1585	0.52132	17.6452	25.5402
								0.52252	36.3517	0.52252	18.0966	0.52252	17.6197	25.5528
								0.52372	36.3193	0.52372	18.0348	0.52372	17.5942	25.5654
								0.52492	36.287	0.52492	17.9733	0.52492	17.5687	25.5779
								0.52613	36.2547	0.52613	17.912	0.52613	17.5433	25.5903
								0.52733	36.2225	0.52733	17.851	0.52733	17.5179	25.6027
								0.52853	36.1902	0.52853	17.7901	0.52853	17.4925	25.6151
								0.52973	36.158	0.52973	17.7294	0.52973	17.4672	25.6274
								0.53093	36.1259	0.53093	17.6689	0.53093	17.4419	25.6396
								0.53213	36.0937	0.53213	17.6087	0.53213	17.4166	25.6518
								0.53333	36.0616	0.53333	17.5486	0.53333	17.3914	25.664
								0.53453	36.0295	0.53453	17.4888	0.53453	17.3662	25.6761
								0.53574	35.9975	0.53574	17.4291	0.53574	17.341	25.6881
								0.53694	35.9654	0.53694	17.3697	0.53694	17.3159	25.7001
								0.53814	35.9335	0.53814	17.3105	0.53814	17.2907	25.7121
								0.53934	35.9015	0.53934	17.2514	0.53934	17.2657	25.724
								0.54054	35.8695	0.54054	17.1926	0.54054	17.2406	25.7359
								0.54174	35.8376	0.54174	17.134	0.54174	17.2156	25.7477
								0.54294	35.8057	0.54294	17.0755	0.54294	17.1906	25.7594
								0.54414	35.7739	0.54414	17.0173	0.54414	17.1657	25.7711
								0.54535	35.7421	0.54535	16.9593	0.54535	17.1408	25.7828
								0.54655	35.7103	0.54655	16.9014	0.54655	17.1159	25.7944
								0.54775	35.6785	0.54775	16.8438	0.54775	17.091	25.806
								0.54895	35.6467	0.54895	16.7863	0.54895	17.0662	25.8175
								0.55015	35.615	0.55015	16.7291	0.55015	17.0414	25.829
								0.55135	35.5833	0.55135	16.672	0.55135	17.0166	25.8404
								0.55255	35.5517	0.55255	16.6152	0.55255	16.9919	25.8518
								0.55375	35.5201	0.55375	16.5585	0.55375	16.9672	25.8631
								0.55495	35.4885	0.55495	16.5021	0.55495	16.9426	25.8744
								0.55616	35.4569	0.55616	16.4458	0.55616	16.9179	25.8856
								0.55736	35.4253	0.55736	16.3897	0.55736	16.8933	25.8968
								0.55856	35.3938	0.55856	16.3338	0.55856	16.8688	25.908
								0.55976	35.3623	0.55976	16.2781	0.55976	16.8442	25.9191
								0.56096	35.3309	0.56096	16.2226	0.56096	16.8197	25.9302
								0.56216	35.2994	0.56216	16.1672	0.56216	16.7953	25.9412
								0.56336	35.268	0.56336	16.1121	0.56336	16.7708	25.9521
								0.56456	35.2366	0.56456	16.0572	0.56456	16.7464	25.963
								0.56577	35.2053	0.56577	16.0024	0.56577	16.7221	25.9739
								0.56697	35.174	0.56697	15.9478	0.56697	16.6977	25.9848
								0.56817	35.1427	0.56817	15.8934	0.56817	16.6734	25.9956
								0.56937	35.1114	0.56937	15.8392	0.56937	16.6492	26.0063
								0.57057	35.0802	0.57057	15.7852	0.57057	16.6249	26.017
								0.57177	35.049	0.57177	15.7314	0.57177	16.6007	26.0277
								0.57297	35.0178	0.57297	15.6777	0.57297	16.5766	26.0383
								0.57417	34.9866	0.57417	15.6243	0.57417	16.5524	26.0488
								0.57538	34.9555	0.57538	15.571	0.57538	16.5283	26.0594
								0.57658	34.9244	0.57658	15.5179	0.57658	16.5042	26.0698
								0.57778	34.8933	0.57778	15.4649	0.57778	16.4802	26.0803
								0.57898	34.8623	0.57898	15.4122	0.57898	16.4562	26.0907
								0.58018	34.8313	0.58018	15.3597	0.58018	16.4322	26.101
								0.58138	34.8003	0.58138	15.3073	0.58138	16.4082	26.1114
								0.58258	34.7693	0.58258	15.2551	0.58258	16.3843	26.1216
								0.58378	34.7384	0.58378	15.203	0.58378	16.3605	26.1319
								0.58498	34.7075	0.58498	15.1512	0.58498	16.3366	26.142
								0.58619	34.6766	0.58619	15.0995	0.58619	16.3128	26.1522
								0.58739	34.6457	0.58739	15.048	0.58739	16.289	26.1623
								0.58859	34.6149	0.58859	14.9967	0.58859	16.2653	26.1724
								0.58979	34.5841	0.58979	14.9456	0.58979	16.2415	26.1824
								0.59099	34.5534	0.59099	14.8946	0.59099	16.2178	26.1924
								0.59219	34.5226	0.59219	14.8438	0.59219	16.1942	26.2023
								0.59339	34.4919	0.59339	14.7932	0.59339	16.1706	26.2122
								0.59459	34.4612	0.59459	14.7427	0.59459	16.147	26.222
								0.5958	34.4305	0.5958	14.6924	0.5958	16.1234	26.2319
								0.597	34.3999	0.597	14.6423	0.597	16.0999	26.2416
								0.5982	34.3693	0.5982	14.5924	0.5982	16.0764	26.2514
								0.5994	34.3387	0.5994	14.5426	0.5994	16.053	26.2611
								0.6006	34.3082	0.6006	14.493	0.6006	16.0295	26.2707
								0.6018	34.2777	0.6018	14.4436	0.6018	16.0061	26.2803
								0.603	34.2472	0.603	14.3943	0.603	15.9828	26.2899
								0.6042	34.2167	0.6042	14.3453	0.6042	15.9595	26.2995
								0.60541	34.1863	0.60541	14.2963	0.60541	15.9361	26.309
								0.60661	34.1558	0.60661	14.2476	0.60661	15.9129	26.3184
								0.60781	34.1255	0.60781	14.199	0.60781	15.8896	26.3279
								0.60901	34.0951	0.60901	14.1506	0.60901	15.8665	26.3372
								0.61021	34.0648	0.61021	14.1023	0.61021	15.8433	26.3466
								0.61141	34.0344	0.61141	14.0542	0.61141	15.8201	26.3559
								0.61261	34.0042	0.61261	14.0063	0.61261	15.7971	26.3652
								0.61381	33.9739	0.61381	13.9585	0.61381	15.774	26.3744
								0.61502	33.9437	0.61502	13.9109	0.61502	15.7509	26.3836
								0.61622	33.9135	0.61622	13.8635	0.61622	15.7279	26.3927
								0.61742	33.8833	0.61742	13.8162	0.61742	15.705	26.4019
								0.61862	33.8532	0.61862	13.7691	0.61862	15.682	26.4109
								0.61982	33.8231	0.61982	13.7221	0.61982	15.6591	26.42
								0.62102	33.793	0.62102	13.6753	0.62102	15.6362	26.429
								0.62222	33.7629	0.62222	13.6287	0.62222	15.6134	26.438
								0.62342	33.7328	0.62342	13.5822	0.62342	15.5906	26.4469
								0.62462	33.7028	0.62462	13.5359	0.62462	15.5678	26.4558
								0.62583	33.6729	0.62583	13.4897	0.62583	15.545	26.4646
								0.62703	33.6429	0.62703	13.4437	0.62703	15.5223	26.4735
								0.62823	33.613	0.62823	13.3979	0.62823	15.4996	26.4823
								0.62943	33.5831	0.62943	13.3522	0.62943	15.477	26.491
								0.63063	33.5532	0.63063	13.3066	0.63063	15.4543	26.4997
								0.63183	33.5233	0.63183	13.2613	0.63183	15.4318	26.5084
								0.63303	33.4935	0.63303	13.216	0.63303	15.4092	26.5171
								0.63423	33.4637	0.63423	13.171	0.63423	15.3867	26.5257
								0.63544	33.4339	0.63544	13.126	0.63544	15.3642	26.5342
								0.63664	33.4042	0.63664	13.0813	0.63664	15.3417	26.5428
								0.63784	33.3745	0.63784	13.0367	0.63784	15.3193	26.5513
								0.63904	33.3448	0.63904	12.9922	0.63904	15.2969	26.5598
								0.64024	33.3151	0.64024	12.9479	0.64024	15.2745	26.5682
								0.64144	33.2855	0.64144	12.9037	0.64144	15.2522	26.5766
								0.64264	33.2559	0.64264	12.8597	0.64264	15.2299	26.585
								0.64384	33.2263	0.64384	12.8159	0.64384	15.2076	26.5933
								0.64505	33.1967	0.64505	12.7722	0.64505	15.1854	26.6016
								0.64625	33.1672	0.64625	12.7286	0.64625	15.1632	26.6099
								0.64745	33.1377	0.64745	12.6852	0.64745	15.141	26.6181
								0.64865	33.1082	0.64865	12.6419	0.64865	15.1188	26.6263
								0.64985	33.0787	0.64985	12.5988	0.64985	15.0967	26.6344
								0.65105	33.0493	0.65105	12.5559	0.65105	15.0746	26.6426
								0.65225	33.0199	0.65225	12.513	0.65225	15.0526	26.6507
								0.65345	32.9905	0.65345	12.4704	0.65345	15.0306	26.6587
								0.65465	32.9612	0.65465	12.4278	0.65465	15.0086	26.6668
								0.65586	32.9318	0.65586	12.3855	0.65586	14.9866	26.6747
								0.65706	32.9025	0.65706	12.3432	0.65706	14.9647	26.6827
								0.65826	32.8733	0.65826	12.3011	0.65826	14.9428	26.6907
								0.65946	32.844	0.65946	12.2592	0.65946	14.9209	26.6985
								0.66066	32.8148	0.66066	12.2174	0.66066	14.8991	26.7064
								0.66186	32.7856	0.66186	12.1757	0.66186	14.8773	26.7142
								0.66306	32.7564	0.66306	12.1342	0.66306	14.8555	26.722
								0.66426	32.7273	0.66426	12.0928	0.66426	14.8338	26.7298
								0.66547	32.6982	0.66547	12.0515	0.66547	14.8121	26.7376
								0.66667	32.6691	0.66667	12.0104	0.66667	14.7904	26.7453
								0.66787	32.64	0.66787	11.9695	0.66787	14.7687	26.7529
								0.66907	32.611	0.66907	11.9287	0.66907	14.7471	26.7606
								0.67027	32.582	0.67027	11.888	0.67027	14.7255	26.7682
								0.67147	32.553	0.67147	11.8474	0.67147	14.704	26.7758
								0.67267	32.524	0.67267	11.807	0.67267	14.6825	26.7833
								0.67387	32.4951	0.67387	11.7668	0.67387	14.661	26.7908
								0.67508	32.4662	0.67508	11.7266	0.67508	14.6395	26.7983
								0.67628	32.4373	0.67628	11.6867	0.67628	14.6181	26.8058
								0.67748	32.4084	0.67748	11.6468	0.67748	14.5967	26.8132
								0.67868	32.3796	0.67868	11.6071	0.67868	14.5753	26.8206
								0.67988	32.3508	0.67988	11.5675	0.67988	14.554	26.828
								0.68108	32.322	0.68108	11.528	0.68108	14.5327	26.8353
								0.68228	32.2932	0.68228	11.4887	0.68228	14.5114	26.8426
								0.68348	32.2645	0.68348	11.4495	0.68348	14.4901	26.8499
								0.68468	32.2358	0.68468	11.4105	0.68468	14.4689	26.8572
								0.68589	32.2071	0.68589	11.3716	0.68589	14.4477	26.8644
								0.68709	32.1785	0.68709	11.3328	0.68709	14.4266	26.8716
								0.68829	32.1498	0.68829	11.2942	0.68829	14.4055	26.8787
								0.68949	32.1212	0.68949	11.2556	0.68949	14.3843	26.8858
								0.69069	32.0927	0.69069	11.2172	0.69069	14.3633	26.8929
								0.69189	32.0641	0.69189	11.179	0.69189	14.3422	26.9
								0.69309	32.0356	0.69309	11.1409	0.69309	14.3212	26.9071
								0.69429	32.0071	0.69429	11.1029	0.69429	14.3003	26.9141
								0.6955	31.9786	0.6955	11.065	0.6955	14.2793	26.9211
								0.6967	31.9502	0.6967	11.0273	0.6967	14.2584	26.928
								0.6979	31.9217	0.6979	10.9897	0.6979	14.2375	26.9349
								0.6991	31.8933	0.6991	10.9522	0.6991	14.2167	26.9418
								0.7003	31.865	0.7003	10.9148	0.7003	14.1959	26.9487
								0.7015	31.8366	0.7015	10.8776	0.7015	14.1751	26.9555
								0.7027	31.8083	0.7027	10.8405	0.7027	14.1543	26.9624
								0.7039	31.78	0.7039	10.8035	0.7039	14.1336	26.9691
								0.70511	31.7517	0.70511	10.7667	0.70511	14.1129	26.9759
								0.70631	31.7234	0.70631	10.73	0.70631	14.0922	26.9826
								0.70751	31.6952	0.70751	10.6934	0.70751	14.0716	26.9893
								0.70871	31.667	0.70871	10.6569	0.70871	14.0509	26.996
								0.70991	31.6389	0.70991	10.6206	0.70991	14.0304	27.0027
								0.71111	31.6107	0.71111	10.5844	0.71111	14.0098	27.0093
								0.71231	31.5826	0.71231	10.5482	0.71231	13.9893	27.0159
								0.71351	31.5545	0.71351	10.5123	0.71351	13.9688	27.0224
								0.71471	31.5264	0.71471	10.4764	0.71471	13.9483	27.029
								0.71592	31.4984	0.71592	10.4407	0.71592	13.9279	27.0355
								0.71712	31.4703	0.71712	10.4051	0.71712	13.9075	27.042
								0.71832	31.4423	0.71832	10.3696	0.71832	13.8871	27.0484
								0.71952	31.4144	0.71952	10.3342	0.71952	13.8667	27.0549
								0.72072	31.3864	0.72072	10.299	0.72072	13.8464	27.0613
								0.72192	31.3585	0.72192	10.2639	0.72192	13.8262	27.0677
								0.72312	31.3306	0.72312	10.2289	0.72312	13.8059	27.074
								0.72432	31.3027	0.72432	10.194	0.72432	13.7857	27.0804
								0.72553	31.2749	0.72553	10.1592	0.72553	13.7655	27.0867
								0.72673	31.247	0.72673	10.1246	0.72673	13.7453	27.0929
								0.72793	31.2192	0.72793	10.09	0.72793	13.7251	27.0992
								0.72913	31.1915	0.72913	10.0556	0.72913	13.705	27.1054
								0.73033	31.1637	0.73033	10.0213	0.73033	13.685	27.1116
								0.73153	31.136	0.73153	9.98717	0.73153	13.6649	27.1178
								0.73273	31.1083	0.73273	9.95311	0.73273	13.6449	27.1239
								0.73393	31.0806	0.73393	9.91916	0.73393	13.6249	27.1301
								0.73514	31.0529	0.73514	9.88533	0.73514	13.6049	27.1362
								0.73634	31.0253	0.73634	9.85162	0.73634	13.585	27.1422
								0.73754	30.9977	0.73754	9.81802	0.73754	13.5651	27.1483
								0.73874	30.9701	0.73874	9.78454	0.73874	13.5452	27.1543
								0.73994	30.9426	0.73994	9.75117	0.73994	13.5253	27.1603
								0.74114	30.9151	0.74114	9.71792	0.74114	13.5055	27.1663
								0.74234	30.8876	0.74234	9.68477	0.74234	13.4857	27.1722
								0.74354	30.8601	0.74354	9.65175	0.74354	13.466	27.1782
								0.74474	30.8326	0.74474	9.61883	0.74474	13.4462	27.1841
								0.74595	30.8052	0.74595	9.58603	0.74595	13.4265	27.19
								0.74715	30.7778	0.74715	9.55333	0.74715	13.4068	27.1958
								0.74835	30.7504	0.74835	9.52075	0.74835	13.3872	27.2016
								0.74955	30.723	0.74955	9.48828	0.74955	13.3676	27.2075
								0.75075	30.6957	0.75075	9.45592	0.75075	13.348	27.2132
								0.75195	30.6684	0.75195	9.42368	0.75195	13.3284	27.219
								0.75315	30.6411	0.75315	9.39154	0.75315	13.3089	27.2247
								0.75435	30.6138	0.75435	9.35951	0.75435	13.2894	27.2304
								0.75556	30.5866	0.75556	9.32759	0.75556	13.2699	27.2361
								0.75676	30.5594	0.75676	9.29578	0.75676	13.2504	27.2418
								0.75796	30.5322	0.75796	9.26408	0.75796	13.231	27.2474
								0.75916	30.5051	0.75916	9.23248	0.75916	13.2116	27.2531
								0.76036	30.4779	0.76036	9.201	0.76036	13.1923	27.2586
								0.76156	30.4508	0.76156	9.16962	0.76156	13.1729	27.2642
								0.76276	30.4237	0.76276	9.13835	0.76276	13.1536	27.2698
								0.76396	30.3966	0.76396	9.10718	0.76396	13.1343	27.2753
								0.76517	30.3696	0.76517	9.07612	0.76517	13.1151	27.2808
								0.76637	30.3426	0.76637	9.04517	0.76637	13.0959	27.2863
								0.76757	30.3156	0.76757	9.01432	0.76757	13.0767	27.2918
								0.76877	30.2886	0.76877	8.98358	0.76877	13.0575	27.2972
								0.76997	30.2616	0.76997	8.95294	0.76997	13.0383	27.3026
								0.77117	30.2347	0.77117	8.92241	0.77117	13.0192	27.308
								0.77237	30.2078	0.77237	8.89198	0.77237	13.0001	27.3134
								0.77357	30.1809	0.77357	8.86165	0.77357	12.9811	27.3187
								0.77477	30.1541	0.77477	8.83143	0.77477	12.9621	27.324
								0.77598	30.1273	0.77598	8.80131	0.77598	12.9431	27.3294
								0.77718	30.1005	0.77718	8.7713	0.77718	12.9241	27.3346
								0.77838	30.0737	0.77838	8.74138	0.77838	12.9051	27.3399
								0.77958	30.0469	0.77958	8.71157	0.77958	12.8862	27.3451
								0.78078	30.0202	0.78078	8.68186	0.78078	12.8673	27.3504
								0.78198	29.9935	0.78198	8.65225	0.78198	12.8485	27.3556
								0.78318	29.9668	0.78318	8.62275	0.78318	12.8296	27.3607
								0.78438	29.9401	0.78438	8.59334	0.78438	12.8108	27.3659
								0.78559	29.9135	0.78559	8.56403	0.78559	12.792	27.371
								0.78679	29.8869	0.78679	8.53483	0.78679	12.7733	27.3761
								0.78799	29.8603	0.78799	8.50572	0.78799	12.7546	27.3812
								0.78919	29.8337	0.78919	8.47671	0.78919	12.7359	27.3863
								0.79039	29.8072	0.79039	8.4478	0.79039	12.7172	27.3913
								0.79159	29.7807	0.79159	8.41899	0.79159	12.6985	27.3964
								0.79279	29.7542	0.79279	8.39028	0.79279	12.6799	27.4014
								0.79399	29.7277	0.79399	8.36167	0.79399	12.6613	27.4064
								0.7952	29.7013	0.7952	8.33315	0.7952	12.6428	27.4113
								0.7964	29.6748	0.7964	8.30473	0.7964	12.6242	27.4163
								0.7976	29.6484	0.7976	8.27641	0.7976	12.6057	27.4212
								0.7988	29.6221	0.7988	8.24818	0.7988	12.5872	27.4261
								0.8	29.5957	0.8	8.22005	0.8	12.5688	27.431
								0.8012	29.5694	0.8012	8.19202	0.8012	12.5504	27.4359
								0.8024	29.5431	0.8024	8.16408	0.8024	12.532	27.4407
								0.8036	29.5168	0.8036	8.13624	0.8036	12.5136	27.4456
								0.8048	29.4905	0.8048	8.10849	0.8048	12.4952	27.4504
								0.80601	29.4643	0.80601	8.08084	0.80601	12.4769	27.4552
								0.80721	29.4381	0.80721	8.05328	0.80721	12.4586	27.4599
								0.80841	29.4119	0.80841	8.02581	0.80841	12.4404	27.4647
								0.80961	29.3857	0.80961	7.99844	0.80961	12.4221	27.4694
								0.81081	29.3596	0.81081	7.97117	0.81081	12.4039	27.4741
								0.81201	29.3334	0.81201	7.94398	0.81201	12.3857	27.4788
								0.81321	29.3073	0.81321	7.91689	0.81321	12.3675	27.4835
								0.81441	29.2813	0.81441	7.88989	0.81441	12.3494	27.4881
								0.81562	29.2552	0.81562	7.86298	0.81562	12.3313	27.4928
								0.81682	29.2292	0.81682	7.83617	0.81682	12.3132	27.4974
								0.81802	29.2032	0.81802	7.80944	0.81802	12.2952	27.502
								0.81922	29.1772	0.81922	7.78281	0.81922	12.2771	27.5066
								0.82042	29.1512	0.82042	7.75627	0.82042	12.2591	27.5111
								0.82162	29.1253	0.82162	7.72981	0.82162	12.2412	27.5157
								0.82282	29.0994	0.82282	7.70345	0.82282	12.2232	27.5202
								0.82402	29.0735	0.82402	7.67718	0.82402	12.2053	27.5247
								0.82523	29.0476	0.82523	7.651	0.82523	12.1874	27.5292
								0.82643	29.0218	0.82643	7.6249	0.82643	12.1695	27.5336
								0.82763	28.996	0.82763	7.5989	0.82763	12.1517	27.5381
								0.82883	28.9702	0.82883	7.57299	0.82883	12.1339	27.5425
								0.83003	28.9444	0.83003	7.54716	0.83003	12.1161	27.5469
								0.83123	28.9186	0.83123	7.52142	0.83123	12.0983	27.5513
								0.83243	28.8929	0.83243	7.49577	0.83243	12.0806	27.5557
								0.83363	28.8672	0.83363	7.47021	0.83363	12.0628	27.5601
								0.83483	28.8415	0.83483	7.44473	0.83483	12.0451	27.5644
								0.83604	28.8159	0.83604	7.41934	0.83604	12.0275	27.5687
								0.83724	28.7902	0.83724	7.39404	0.83724	12.0099	27.573
								0.83844	28.7646	0.83844	7.36882	0.83844	11.9922	27.5773
								0.83964	28.739	0.83964	7.34369	0.83964	11.9747	27.5816
								0.84084	28.7135	0.84084	7.31865	0.84084	11.9571	27.5858
								0.84204	28.6879	0.84204	7.29369	0.84204	11.9396	27.5901
								0.84324	28.6624	0.84324	7.26881	0.84324	11.9221	27.5943
								0.84444	28.6369	0.84444	7.24402	0.84444	11.9046	27.5985
								0.84565	28.6114	0.84565	7.21932	0.84565	11.8871	27.6027
								0.84685	28.586	0.84685	7.1947	0.84685	11.8697	27.6068
								0.84805	28.5605	0.84805	7.17016	0.84805	11.8523	27.611
								0.84925	28.5351	0.84925	7.14571	0.84925	11.8349	27.6151
								0.85045	28.5097	0.85045	7.12134	0.85045	11.8175	27.6192
								0.85165	28.4844	0.85165	7.09705	0.85165	11.8002	27.6233
								0.85285	28.459	0.85285	7.07285	0.85285	11.7829	27.6274
								0.85405	28.4337	0.85405	7.04873	0.85405	11.7656	27.6315
								0.85526	28.4084	0.85526	7.02469	0.85526	11.7484	27.6355
								0.85646	28.3831	0.85646	7.00073	0.85646	11.7311	27.6395
								0.85766	28.3579	0.85766	6.97685	0.85766	11.7139	27.6435
								0.85886	28.3326	0.85886	6.95306	0.85886	11.6967	27.6475
								0.86006	28.3074	0.86006	6.92935	0.86006	11.6796	27.6515
								0.86126	28.2823	0.86126	6.90572	0.86126	11.6625	27.6555
								0.86246	28.2571	0.86246	6.88217	0.86246	11.6454	27.6594
								0.86366	28.232	0.86366	6.85869	0.86366	11.6283	27.6634
								0.86486	28.2068	0.86486	6.8353	0.86486	11.6112	27.6673
								0.86607	28.1817	0.86607	6.81199	0.86607	11.5942	27.6712
								0.86727	28.1567	0.86727	6.78876	0.86727	11.5772	27.6751
								0.86847	28.1316	0.86847	6.76561	0.86847	11.5602	27.6789
								0.86967	28.1066	0.86967	6.74254	0.86967	11.5433	27.6828
								0.87087	28.0816	0.87087	6.71954	0.87087	11.5263	27.6866
								0.87207	28.0566	0.87207	6.69662	0.87207	11.5094	27.6904
								0.87327	28.0316	0.87327	6.67379	0.87327	11.4926	27.6943
								0.87447	28.0067	0.87447	6.65103	0.87447	11.4757	27.698
								0.87568	27.9818	0.87568	6.62834	0.87568	11.4589	27.7018
								0.87688	27.9569	0.87688	6.60574	0.87688	11.4421	27.7056
								0.87808	27.932	0.87808	6.58321	0.87808	11.4253	27.7093
								0.87928	27.9072	0.87928	6.56076	0.87928	11.4085	27.713
								0.88048	27.8823	0.88048	6.53838	0.88048	11.3918	27.7168
								0.88168	27.8575	0.88168	6.51609	0.88168	11.3751	27.7205
								0.88288	27.8327	0.88288	6.49386	0.88288	11.3584	27.7241
								0.88408	27.808	0.88408	6.47172	0.88408	11.3418	27.7278
								0.88529	27.7832	0.88529	6.44965	0.88529	11.3251	27.7315
								0.88649	27.7585	0.88649	6.42765	0.88649	11.3085	27.7351
								0.88769	27.7338	0.88769	6.40573	0.88769	11.2919	27.7387
								0.88889	27.7091	0.88889	6.38388	0.88889	11.2754	27.7423
								0.89009	27.6845	0.89009	6.36211	0.89009	11.2588	27.7459
								0.89129	27.6599	0.89129	6.34041	0.89129	11.2423	27.7495
								0.89249	27.6352	0.89249	6.31879	0.89249	11.2258	27.7531
								0.89369	27.6107	0.89369	6.29724	0.89369	11.2094	27.7566
								0.89489	27.5861	0.89489	6.27577	0.89489	11.1929	27.7601
								0.8961	27.5616	0.8961	6.25436	0.8961	11.1765	27.7637
								0.8973	27.537	0.8973	6.23303	0.8973	11.1601	27.7672
								0.8985	27.5125	0.8985	6.21178	0.8985	11.1438	27.7707
								0.8997	27.4881	0.8997	6.19059	0.8997	11.1274	27.7741
								0.9009	27.4636	0.9009	6.16948	0.9009	11.1111	27.7776
								0.9021	27.4392	0.9021	6.14844	0.9021	11.0948	27.7811
								0.9033	27.4148	0.9033	6.12747	0.9033	11.0785	27.7845
								0.9045	27.3904	0.9045	6.10657	0.9045	11.0623	27.7879
								0.90571	27.366	0.90571	6.08575	0.90571	11.046	27.7913
								0.90691	27.3417	0.90691	6.06499	0.90691	11.0298	27.7947
								0.90811	27.3173	0.90811	6.04431	0.90811	11.0137	27.7981
								0.90931	27.293	0.90931	6.0237	0.90931	10.9975	27.8015
								0.91051	27.2687	0.91051	6.00315	0.91051	10.9814	27.8048
								0.91171	27.2445	0.91171	5.98268	0.91171	10.9653	27.8082
								0.91291	27.2202	0.91291	5.96228	0.91291	10.9492	27.8115
								0.91411	27.196	0.91411	5.94194	0.91411	10.9331	27.8148
								0.91532	27.1718	0.91532	5.92168	0.91532	10.9171	27.8181
								0.91652	27.1476	0.91652	5.90148	0.91652	10.9011	27.8214
								0.91772	27.1235	0.91772	5.88136	0.91772	10.8851	27.8246
								0.91892	27.0994	0.91892	5.8613	0.91892	10.8691	27.8279
								0.92012	27.0753	0.92012	5.84131	0.92012	10.8532	27.8311
								0.92132	27.0512	0.92132	5.82139	0.92132	10.8373	27.8344
								0.92252	27.0271	0.92252	5.80154	0.92252	10.8214	27.8376
								0.92372	27.0031	0.92372	5.78175	0.92372	10.8055	27.8408
								0.92492	26.979	0.92492	5.76203	0.92492	10.7897	27.844
								0.92613	26.955	0.92613	5.74238	0.92613	10.7738	27.8471
								0.92733	26.931	0.92733	5.7228	0.92733	10.758	27.8503
								0.92853	26.9071	0.92853	5.70328	0.92853	10.7423	27.8535
								0.92973	26.8831	0.92973	5.68383	0.92973	10.7265	27.8566
								0.93093	26.8592	0.93093	5.66445	0.93093	10.7108	27.8597
								0.93213	26.8353	0.93213	5.64513	0.93213	10.6951	27.8628
								0.93333	26.8115	0.93333	5.62588	0.93333	10.6794	27.8659
								0.93453	26.7876	0.93453	5.60669	0.93453	10.6637	27.869
								0.93574	26.7638	0.93574	5.58757	0.93574	10.6481	27.8721
								0.93694	26.74	0.93694	5.56851	0.93694	10.6325	27.8752
								0.93814	26.7162	0.93814	5.54952	0.93814	10.6169	27.8782
								0.93934	26.6924	0.93934	5.5306	0.93934	10.6013	27.8813
								0.94054	26.6686	0.94054	5.51173	0.94054	10.5857	27.8843
								0.94174	26.6449	0.94174	5.49294	0.94174	10.5702	27.8873
								0.94294	26.6212	0.94294	5.4742	0.94294	10.5547	27.8903
								0.94414	26.5975	0.94414	5.45553	0.94414	10.5392	27.8933
								0.94535	26.5739	0.94535	5.43693	0.94535	10.5238	27.8962
								0.94655	26.5502	0.94655	5.41839	0.94655	10.5083	27.8992
								0.94775	26.5266	0.94775	5.39991	0.94775	10.4929	27.9022
								0.94895	26.503	0.94895	5.38149	0.94895	10.4775	27.9051
								0.95015	26.4794	0.95015	5.36314	0.95015	10.4622	27.908
								0.95135	26.4559	0.95135	5.34485	0.95135	10.4468	27.9109
								0.95255	26.4323	0.95255	5.32662	0.95255	10.4315	27.9138
								0.95375	26.4088	0.95375	5.30846	0.95375	10.4162	27.9167
								0.95495	26.3853	0.95495	5.29035	0.95495	10.4009	27.9196
								0.95616	26.3618	0.95616	5.27231	0.95616	10.3857	27.9225
								0.95736	26.3384	0.95736	5.25433	0.95736	10.3704	27.9253
								0.95856	26.3149	0.95856	5.23641	0.95856	10.3552	27.9282
								0.95976	26.2915	0.95976	5.21855	0.95976	10.34	27.931
								0.96096	26.2681	0.96096	5.20075	0.96096	10.3249	27.9338
								0.96216	26.2448	0.96216	5.18302	0.96216	10.3097	27.9366
								0.96336	26.2214	0.96336	5.16534	0.96336	10.2946	27.9394
								0.96456	26.1981	0.96456	5.14773	0.96456	10.2795	27.9422
								0.96577	26.1748	0.96577	5.13017	0.96577	10.2644	27.945
								0.96697	26.1515	0.96697	5.11267	0.96697	10.2494	27.9478
								0.96817	26.1282	0.96817	5.09524	0.96817	10.2343	27.9505
								0.96937	26.105	0.96937	5.07786	0.96937	10.2193	27.9533
								0.97057	26.0818	0.97057	5.06054	0.97057	10.2043	27.956
								0.97177	26.0586	0.97177	5.04329	0.97177	10.1894	27.9587
								0.97297	26.0354	0.97297	5.02609	0.97297	10.1744	27.9614
								0.97417	26.0122	0.97417	5.00894	0.97417	10.1595	27.9641
								0.97538	25.9891	0.97538	4.99186	0.97538	10.1446	27.9668
								0.97658	25.9659	0.97658	4.97484	0.97658	10.1297	27.9695
								0.97778	25.9428	0.97778	4.95787	0.97778	10.1149	27.9721
								0.97898	25.9198	0.97898	4.94096	0.97898	10.1	27.9748
								0.98018	25.8967	0.98018	4.92411	0.98018	10.0852	27.9774
								0.98138	25.8737	0.98138	4.90732	0.98138	10.0704	27.9801
								0.98258	25.8506	0.98258	4.89058	0.98258	10.0557	27.9827
								0.98378	25.8276	0.98378	4.87391	0.98378	10.0409	27.9853
								0.98498	25.8047	0.98498	4.85728	0.98498	10.0262	27.9879
								0.98619	25.7817	0.98619	4.84072	0.98619	10.0115	27.9905
								0.98739	25.7588	0.98739	4.82421	0.98739	9.99679	27.9931
								0.98859	25.7358	0.98859	4.80776	0.98859	9.98213	27.9956
								0.98979	25.7129	0.98979	4.79136	0.98979	9.96749	27.9982
								0.99099	25.6901	0.99099	4.77502	0.99099	9.95287	28.0007
								0.99219	25.6672	0.99219	4.75874	0.99219	9.93827	28.0033
								0.99339	25.6444	0.99339	4.74251	0.99339	9.92369	28.0058
								0.99459	25.6216	0.99459	4.72633	0.99459	9.90914	28.0083
								0.9958	25.5988	0.9958	4.71021	0.9958	9.8946	28.0108
								0.997	25.576	0.997	4.69415	0.997	9.88009	28.0133
								0.9982	25.5532	0.9982	4.67814	0.9982	9.8656	28.0158
								0.9994	25.5305	0.9994	4.66219	0.9994	9.85113	28.0182
								1.0006	25.5078	1.0006	4.64629	1.0006	9.83668	28.0207
								1.0018	25.4851	1.0018	4.63044	1.0018	9.82225	28.0232
								1.003	25.4624	1.003	4.61465	1.003	9.80785	28.0256
								1.0042	25.4398	1.0042	4.59891	1.0042	9.79346	28.028
								1.00541	25.4171	1.00541	4.58323	1.00541	9.7791	28.0305
								1.00661	25.3945	1.00661	4.5676	1.00661	9.76475	28.0329
								1.00781	25.3719	1.00781	4.55202	1.00781	9.75043	28.0353
								1.00901	25.3494	1.00901	4.5365	1.00901	9.73613	28.0377
								1.01021	25.3268	1.01021	4.52103	1.01021	9.72185	28.0401
								1.01141	25.3043	1.01141	4.50561	1.01141	9.70759	28.0424
								1.01261	25.2818	1.01261	4.49024	1.01261	9.69335	28.0448
								1.01381	25.2593	1.01381	4.47493	1.01381	9.67913	28.0472
								1.01502	25.2368	1.01502	4.45967	1.01502	9.66493	28.0495
								1.01622	25.2143	1.01622	4.44446	1.01622	9.65076	28.0518
								1.01742	25.1919	1.01742	4.4293	1.01742	9.6366	28.0542
								1.01862	25.1695	1.01862	4.41419	1.01862	9.62247	28.0565
								1.01982	25.1471	1.01982	4.39914	1.01982	9.60836	28.0588
								1.02102	25.1247	1.02102	4.38414	1.02102	9.59426	28.0611
								1.02222	25.1024	1.02222	4.36919	1.02222	9.58019	28.0634
								1.02342	25.08	1.02342	4.35428	1.02342	9.56614	28.0657
								1.02462	25.0577	1.02462	4.33944	1.02462	9.55211	28.0679
								1.02583	25.0354	1.02583	4.32464	1.02583	9.5381	28.0702
								1.02703	25.0132	1.02703	4.30989	1.02703	9.52411	28.0724
								1.02823	24.9909	1.02823	4.29519	1.02823	9.51014	28.0747
								1.02943	24.9687	1.02943	4.28054	1.02943	9.49619	28.0769
								1.03063	24.9465	1.03063	4.26594	1.03063	9.48226	28.0791
								1.03183	24.9243	1.03183	4.25139	1.03183	9.46835	28.0814
								1.03303	24.9021	1.03303	4.23689	1.03303	9.45446	28.0835
								1.03423	24.8799	1.03423	4.22245	1.03423	9.4406	28.0858
								1.03544	24.8578	1.03544	4.20805	1.03544	9.42675	28.0879
								1.03664	24.8357	1.03664	4.19369	1.03664	9.41292	28.0901
								1.03784	24.8136	1.03784	4.17939	1.03784	9.39911	28.0923
								1.03904	24.7915	1.03904	4.16514	1.03904	9.38533	28.0944
								1.04024	24.7694	1.04024	4.15093	1.04024	9.37156	28.0966
								1.04144	24.7474	1.04144	4.13678	1.04144	9.35782	28.0987
								1.04264	24.7254	1.04264	4.12267	1.04264	9.34409	28.1009
								1.04384	24.7034	1.04384	4.10861	1.04384	9.33039	28.103
								1.04505	24.6814	1.04505	4.0946	1.04505	9.3167	28.1051
								1.04625	24.6595	1.04625	4.08063	1.04625	9.30303	28.1072
								1.04745	24.6375	1.04745	4.06672	1.04745	9.28939	28.1093
								1.04865	24.6156	1.04865	4.05285	1.04865	9.27576	28.1114
								1.04985	24.5937	1.04985	4.03903	1.04985	9.26216	28.1135
								1.05105	24.5718	1.05105	4.02525	1.05105	9.24857	28.1156
								1.05225	24.55	1.05225	4.01152	1.05225	9.23501	28.1176
								1.05345	24.5281	1.05345	3.99784	1.05345	9.22146	28.1197
								1.05465	24.5063	1.05465	3.98421	1.05465	9.20794	28.1217
								1.05586	24.4845	1.05586	3.97062	1.05586	9.19443	28.1238
								1.05706	24.4627	1.05706	3.95708	1.05706	9.18094	28.1258
								1.05826	24.4409	1.05826	3.94358	1.05826	9.16748	28.1278
								1.05946	24.4192	1.05946	3.93014	1.05946	9.15403	28.1299
								1.06066	24.3975	1.06066	3.91673	1.06066	9.1406	28.1319
								1.06186	24.3758	1.06186	3.90337	1.06186	9.1272	28.1338
								1.06306	24.3541	1.06306	3.89006	1.06306	9.11381	28.1358
								1.06426	24.3324	1.06426	3.8768	1.06426	9.10044	28.1378
								1.06547	24.3108	1.06547	3.86357	1.06547	9.08709	28.1398
								1.06667	24.2891	1.06667	3.8504	1.06667	9.07376	28.1418
								1.06787	24.2675	1.06787	3.83727	1.06787	9.06046	28.1437
								1.06907	24.2459	1.06907	3.82418	1.06907	9.04717	28.1457
								1.07027	24.2244	1.07027	3.81114	1.07027	9.0339	28.1476
								1.07147	24.2028	1.07147	3.79814	1.07147	9.02065	28.1496
								1.07267	24.1813	1.07267	3.78519	1.07267	9.00741	28.1515
								1.07387	24.1598	1.07387	3.77228	1.07387	8.9942	28.1534
								1.07508	24.1383	1.07508	3.75941	1.07508	8.98101	28.1553
								1.07628	24.1168	1.07628	3.74659	1.07628	8.96784	28.1572
								1.07748	24.0953	1.07748	3.73382	1.07748	8.95468	28.1591
								1.07868	24.0739	1.07868	3.72108	1.07868	8.94155	28.161
								1.07988	24.0525	1.07988	3.70839	1.07988	8.92843	28.1629
								1.08108	24.0311	1.08108	3.69574	1.08108	8.91534	28.1647
								1.08228	24.0097	1.08228	3.68314	1.08228	8.90226	28.1666
								1.08348	23.9883	1.08348	3.67058	1.08348	8.8892	28.1685
								1.08468	23.967	1.08468	3.65806	1.08468	8.87616	28.1703
								1.08589	23.9457	1.08589	3.64559	1.08589	8.86314	28.1721
								1.08709	23.9244	1.08709	3.63315	1.08709	8.85014	28.174
								1.08829	23.9031	1.08829	3.62076	1.08829	8.83716	28.1758
								1.08949	23.8818	1.08949	3.60841	1.08949	8.8242	28.1776
								1.09069	23.8606	1.09069	3.59611	1.09069	8.81126	28.1794
								1.09189	23.8393	1.09189	3.58384	1.09189	8.79833	28.1812
								1.09309	23.8181	1.09309	3.57162	1.09309	8.78543	28.183
								1.09429	23.7969	1.09429	3.55944	1.09429	8.77254	28.1848
								1.0955	23.7758	1.0955	3.5473	1.0955	8.75968	28.1866
								1.0967	23.7546	1.0967	3.5352	1.0967	8.74683	28.1884
								1.0979	23.7335	1.0979	3.52315	1.0979	8.734	28.1901
								1.0991	23.7124	1.0991	3.51113	1.0991	8.72119	28.1919
								1.1003	23.6913	1.1003	3.49916	1.1003	8.70839	28.1937
								1.1015	23.6702	1.1015	3.48723	1.1015	8.69562	28.1954
								1.1027	23.6491	1.1027	3.47533	1.1027	8.68287	28.1971
								1.1039	23.6281	1.1039	3.46348	1.1039	8.67013	28.1989
								1.10511	23.6071	1.10511	3.45167	1.10511	8.65741	28.2006
								1.10631	23.5861	1.10631	3.4399	1.10631	8.64471	28.2023
								1.10751	23.5651	1.10751	3.42817	1.10751	8.63204	28.204
								1.10871	23.5441	1.10871	3.41647	1.10871	8.61937	28.2057
								1.10991	23.5232	1.10991	3.40482	1.10991	8.60673	28.2074
								1.11111	23.5022	1.11111	3.39321	1.11111	8.59411	28.2091
								1.11231	23.4813	1.11231	3.38164	1.11231	8.5815	28.2108
								1.11351	23.4604	1.11351	3.37011	1.11351	8.56891	28.2125
								1.11471	23.4396	1.11471	3.35861	1.11471	8.55635	28.2141
								1.11592	23.4187	1.11592	3.34716	1.11592	8.5438	28.2158
								1.11712	23.3979	1.11712	3.33574	1.11712	8.53126	28.2175
								1.11832	23.3771	1.11832	3.32437	1.11832	8.51875	28.2191
								1.11952	23.3563	1.11952	3.31303	1.11952	8.50625	28.2207
								1.12072	23.3355	1.12072	3.30173	1.12072	8.49378	28.2224
								1.12192	23.3147	1.12192	3.29047	1.12192	8.48132	28.224
								1.12312	23.294	1.12312	3.27925	1.12312	8.46888	28.2256
								1.12432	23.2733	1.12432	3.26807	1.12432	8.45646	28.2273
								1.12553	23.2525	1.12553	3.25692	1.12553	8.44405	28.2289
								1.12673	23.2319	1.12673	3.24581	1.12673	8.43167	28.2305
								1.12793	23.2112	1.12793	3.23474	1.12793	8.4193	28.2321
								1.12913	23.1905	1.12913	3.22371	1.12913	8.40695	28.2336
								1.13033	23.1699	1.13033	3.21272	1.13033	8.39462	28.2352
								1.13153	23.1493	1.13153	3.20176	1.13153	8.38231	28.2368
								1.13273	23.1287	1.13273	3.19084	1.13273	8.37001	28.2384
								1.13393	23.1081	1.13393	3.17996	1.13393	8.35773	28.2399
								1.13514	23.0876	1.13514	3.16911	1.13514	8.34548	28.2415
								1.13634	23.067	1.13634	3.15831	1.13634	8.33323	28.243
								1.13754	23.0465	1.13754	3.14754	1.13754	8.32101	28.2446
								1.13874	23.026	1.13874	3.1368	1.13874	8.30881	28.2461
								1.13994	23.0055	1.13994	3.1261	1.13994	8.29662	28.2476
								1.14114	22.985	1.14114	3.11544	1.14114	8.28445	28.2492
								1.14234	22.9646	1.14234	3.10482	1.14234	8.2723	28.2507
								1.14354	22.9442	1.14354	3.09423	1.14354	8.26016	28.2522
								1.14474	22.9237	1.14474	3.08368	1.14474	8.24805	28.2537
								1.14595	22.9033	1.14595	3.07316	1.14595	8.23595	28.2552
								1.14715	22.883	1.14715	3.06268	1.14715	8.22387	28.2567
								1.14835	22.8626	1.14835	3.05223	1.14835	8.21181	28.2582
								1.14955	22.8423	1.14955	3.04183	1.14955	8.19976	28.2597
								1.15075	22.822	1.15075	3.03145	1.15075	8.18774	28.2611
								1.15195	22.8016	1.15195	3.02111	1.15195	8.17573	28.2626
								1.15315	22.7814	1.15315	3.01081	1.15315	8.16373	28.2641
								1.15435	22.7611	1.15435	3.00054	1.15435	8.15176	28.2655
								1.15556	22.7408	1.15556	2.99031	1.15556	8.1398	28.267
								1.15676	22.7206	1.15676	2.98011	1.15676	8.12786	28.2684
								1.15796	22.7004	1.15796	2.96995	1.15796	8.11594	28.2699
								1.15916	22.6802	1.15916	2.95982	1.15916	8.10404	28.2713
								1.16036	22.66	1.16036	2.94972	1.16036	8.09215	28.2727
								1.16156	22.6399	1.16156	2.93966	1.16156	8.08028	28.2741
								1.16276	22.6197	1.16276	2.92964	1.16276	8.06843	28.2756
								1.16396	22.5996	1.16396	2.91965	1.16396	8.05659	28.277
								1.16517	22.5795	1.16517	2.90969	1.16517	8.04478	28.2784
								1.16637	22.5594	1.16637	2.89977	1.16637	8.03298	28.2798
								1.16757	22.5393	1.16757	2.88988	1.16757	8.02119	28.2812
								1.16877	22.5193	1.16877	2.88002	1.16877	8.00943	28.2826
								1.16997	22.4992	1.16997	2.8702	1.16997	7.99768	28.2839
								1.17117	22.4792	1.17117	2.86041	1.17117	7.98595	28.2853
								1.17237	22.4592	1.17237	2.85066	1.17237	7.97424	28.2867
								1.17357	22.4392	1.17357	2.84094	1.17357	7.96254	28.288
								1.17477	22.4193	1.17477	2.83125	1.17477	7.95086	28.2894
								1.17598	22.3993	1.17598	2.82159	1.17598	7.9392	28.2908
								1.17718	22.3794	1.17718	2.81197	1.17718	7.92755	28.2921
								1.17838	22.3595	1.17838	2.80238	1.17838	7.91593	28.2934
								1.17958	22.3396	1.17958	2.79282	1.17958	7.90431	28.2948
								1.18078	22.3197	1.18078	2.7833	1.18078	7.89272	28.2961
								1.18198	22.2999	1.18198	2.7738	1.18198	7.88114	28.2975
								1.18318	22.28	1.18318	2.76434	1.18318	7.86958	28.2988
								1.18438	22.2602	1.18438	2.75492	1.18438	7.85804	28.3001
								1.18559	22.2404	1.18559	2.74552	1.18559	7.84651	28.3014
								1.18679	22.2206	1.18679	2.73616	1.18679	7.835	28.3027
								1.18799	22.2008	1.18799	2.72683	1.18799	7.82351	28.304
								1.18919	22.1811	1.18919	2.71753	1.18919	7.81204	28.3053
								1.19039	22.1613	1.19039	2.70826	1.19039	7.80058	28.3066
								1.19159	22.1416	1.19159	2.69902	1.19159	7.78914	28.3079
								1.19279	22.1219	1.19279	2.68982	1.19279	7.77771	28.3091
								1.19399	22.1023	1.19399	2.68065	1.19399	7.7663	28.3104
								1.1952	22.0826	1.1952	2.6715	1.1952	7.75491	28.3117
								1.1964	22.0629	1.1964	2.66239	1.1964	7.74354	28.3129
								1.1976	22.0433	1.1976	2.65331	1.1976	7.73218	28.3142
								1.1988	22.0237	1.1988	2.64426	1.1988	7.72084	28.3154
								1.2	22.0041	1.2	2.63525	1.2	7.70951	28.3167
